# Supplementary material for: Bis(2-meth­oxy­benzyl­ammonium) di­aqua­bis­(di­hydrogen diphosphato-κ2 O,O′)cobaltate(II) dihydrate
Source: Acta Crystallogr Sect E Struct Rep Online. 2014 Mar 26;70(Pt 4):m145–6. doi: 10.1107/S1600536814006102 (PMC3998531; doi:10.1107/S1600536814006102)
Supplement: Supplementary file 1 [file e-70-0m145-sup1.cif]

##############################################################################
#                                                                            #
# This CIF contains the data in a paper accepted for publication in          #
# Acta Crystallographica Section E. It conforms to the requirements of       #
# Notes for Authors for Acta Crystallographica Section E, and has been       #
# peer reviewed under the auspices of the IUCr Commission on Journals.       #
#                                                                            #
# Full details of the Crystallographic Information File format               #
# are given in the paper "The Crystallographic Information File (CIF):       #
# a New Standard Archive File for Crystallography" by S. R. Hall, F. H.      #
# Allen and I. D. Brown [Acta Cryst. (1991), A47, 655-685].                  #
#                                                                            #
# The current version of the core CIF dictionary is obtainable from          #
# ftp://ftp.iucr.org/pub/cif_core.dic.                                       #
#                                                                            #
# Software is freely available for graphical display of the structure(s)     #
# in this CIF. For information consult the CIF software page                 #
# http://www.iucr.org/resources/cif/software.                                #
#                                                                            #
# This file may be used for bona fide research purposes within the           #
# scientific community so long as proper attribution is given to the journal # 
# article from which it was obtained.                                        #
#                                                                            #
##############################################################################
data_I
_database_code_depnum_ccdc_archive 'CCDC 992564'
_audit_creation_method     SHELXL-97
_journal_date_recd_electronic     2014-03-12
_journal_date_accepted     2014-03-19
_journal_name_full     'Acta Crystallographica, Section E'
_journal_year     2014
_journal_volume     70
_journal_issue      4
_journal_page_first     m145
_journal_page_last     m146
_journal_paper_category     QM
_journal_paper_doi     10.1107/S1600536814006102
_journal_coeditor_code     WM5011
_publ_contact_author_name     'Dr Ahmed Selmi'
_publ_contact_author_address
;
Laboratoire de Chimie des Mat\'eriaux
Facult\'e des Sciences de Bizerte
7021 Zarzouna Bizerte
Tunisia
;
_publ_contact_author_email     ahmedselmi09@yahoo.fr
_publ_contact_author_fax     '216 72 590 566'
_publ_contact_author_phone     '216 72 591 906'
_publ_section_title
;
Bis(2-methoxybenzylammonium) diaquabis(dihydrogen
diphosphato-\k^2^<i>O</i>,<i>O</i>')cobaltate(II) dihydrate
;
loop_
    _publ_author_name
    _publ_author_footnote
    _publ_author_address
    'Adel Elboulali' .
;
Laboratoire de Chimie des Mat\'eriaux
Facult\'e des Sciences de Bizerte
7021 Zarzouna Bizerte
Tunisia
;
    'Ahmed Selmi' .
;
Laboratoire de Chimie des Mat\'eriaux
Facult\'e des Sciences de Bizerte
7021 Zarzouna Bizerte
Tunisia
;
    ' Nicolas Ratel-Ramond' .
;
CEMES--CNRS
29 rue Jeanne Marvig
31055 Toulouse cedex 4
France
;
    'Mohamed Rzaigui' .
;
Laboratoire de Chimie des Mat\'eriaux
Facult\'e des Sciences de Bizerte
7021 Zarzouna Bizerte
Tunisia
;
    'Samah Toumi Akriche' .
;
Laboratoire de Chimie des Mat\'eriaux
Facult\'e des Sciences de Bizerte
7021 Zarzouna Bizerte
Tunisia
;
_chemical_name_systematic
;
Bis(2-methoxybenzylammonium)
diaquabis(dihydrogen diphosphato-\k^2^<i>O</i>,<i>O</i>')cobaltate(II)
dihydrate
;
_chemical_name_common     ?
_chemical_formula_moiety     '2(C8 H12 N O +), H8 Co O16 P4 2-, 2(H2 O)'
_chemical_formula_sum     'C16 H36 Co N2 O20 P4'
_chemical_formula_iupac     '(C8 H12 N O)2 [Co (H2 P2 O7)2 (H2 O)2], 2H2 O'
_chemical_formula_weight     759.28
_chemical_melting_point     ?
_symmetry_cell_setting     monoclinic
_symmetry_space_group_name_H-M     'P 21/c'
_symmetry_space_group_name_Hall     '-P 2ybc'
loop_
    _symmetry_equiv_pos_as_xyz
    'x, y, z'
    '-x, y+1/2, -z+1/2'
    '-x, -y, -z'
    'x, -y-1/2, z-1/2'
_cell_length_a     14.050(5)
_cell_length_b     11.971(5)
_cell_length_c     9.161(5)
_cell_angle_alpha     90.00
_cell_angle_beta     93.718(5)
_cell_angle_gamma     90.00
_cell_volume     1537.6(12)
_cell_formula_units_Z     2
_cell_measurement_reflns_used     33422
_cell_measurement_theta_min     2.24
_cell_measurement_theta_max     30.90
_cell_measurement_temperature     293
_exptl_crystal_description     prism
_exptl_crystal_colour     pink
_exptl_crystal_size_max     0.25
_exptl_crystal_size_mid     0.19
_exptl_crystal_size_min     0.13
_exptl_crystal_density_diffrn     1.640
_exptl_crystal_density_meas     ?
_exptl_crystal_density_method     'not measured'
_exptl_crystal_F_000     786
_exptl_absorpt_coefficient_mu     0.851
_exptl_absorpt_correction_type     none
_diffrn_ambient_temperature     293
_diffrn_radiation_type     MoK\a
_diffrn_radiation_wavelength     0.71073
_diffrn_radiation_source     'fine-focus sealed tube'
_diffrn_radiation_monochromator     'horizonally mounted graphite crystal'
_diffrn_measurement_device_type     'Nonius KappaCCD'
_diffrn_measurement_device     '95mm CCD camera on \k-goniostat'
_diffrn_measurement_method     '\w and \f CCD rotation images, thick slices'
_diffrn_detector_area_resol_mean     9
_diffrn_reflns_number     33422
_diffrn_reflns_av_R_equivalents     0.0807
_diffrn_reflns_av_sigmaI/netI     0.0513
_diffrn_reflns_theta_min     2.24
_diffrn_reflns_theta_max     30.90
_diffrn_reflns_theta_full     30.90
_diffrn_measured_fraction_theta_max     0.96
_diffrn_measured_fraction_theta_full     0.96
_diffrn_reflns_limit_h_min     -20
_diffrn_reflns_limit_h_max     18
_diffrn_reflns_limit_k_min     -17
_diffrn_reflns_limit_k_max     17
_diffrn_reflns_limit_l_min     -10
_diffrn_reflns_limit_l_max     13
_refine_special_details
;
Refinement of <i>F</i>^2^ against ALL reflections. The weighted <i>R</i>-factor
<i>wR</i> and goodness of fit <i>S</i> are based on <i>F</i>^2^, conventional
<i>R</i>-factors <i>R</i> are based on <i>F</i>, with <i>F</i> set to zero for
negative <i>F</i>^2^. The threshold expression of <i>F</i>^2^ >
\s(<i>F</i>^2^) is used only for calculating <i>R</i>-factors(gt) <i>etc</i>.
and is not relevant to the choice of reflections for refinement.
<i>R</i>-factors based on <i>F</i>^2^ are statistically about twice as large
as those based on <i>F</i>, and <i>R</i>- factors based on ALL data will be
even larger.
;
_reflns_number_total     4645
_reflns_number_gt     3135
_reflns_threshold_expression     I>2sigma(I)
_refine_ls_structure_factor_coef     Fsqd
_refine_ls_matrix_type     full
_refine_ls_R_factor_all     0.1399
_refine_ls_R_factor_gt     0.0958
_refine_ls_wR_factor_gt     0.2308
_refine_ls_wR_factor_ref     0.2658
_refine_ls_goodness_of_fit_ref     1.075
_refine_ls_restrained_S_all     1.074
_refine_ls_number_reflns     4645
_refine_ls_number_parameters     212
_refine_ls_number_restraints     7
_refine_ls_hydrogen_treatment     mixed
_refine_ls_weighting_scheme     calc
_refine_ls_weighting_details
        'calc w=1/[\s^2^(Fo^2^)+(0.0687P)^2^+17.5972P] where P=(Fo^2^+2Fc^2^)/3'
_atom_sites_solution_hydrogens     geom
_atom_sites_solution_primary     direct
_atom_sites_solution_secondary     difmap
_refine_ls_shift/su_max     0.003
_refine_ls_shift/su_mean     0.000
_refine_diff_density_max     2.591
_refine_diff_density_min     -1.264
_refine_ls_extinction_method     none
_refine_ls_extinction_coef     ?
loop_
    _atom_type_symbol
    _atom_type_description
    _atom_type_scat_dispersion_real
    _atom_type_scat_dispersion_imag
    _atom_type_scat_source
    'C' 'C' 0.0033 0.0016
                         'International Tables Vol C Tables 4.2.6.8 and 6.1.1.4'
    'H' 'H' 0.0000 0.0000
                         'International Tables Vol C Tables 4.2.6.8 and 6.1.1.4'
    'N' 'N' 0.0061 0.0033
                         'International Tables Vol C Tables 4.2.6.8 and 6.1.1.4'
    'O' 'O' 0.0106 0.0060
                         'International Tables Vol C Tables 4.2.6.8 and 6.1.1.4'
    'P' 'P' 0.1023 0.0942
                         'International Tables Vol C Tables 4.2.6.8 and 6.1.1.4'
    'Co' 'Co' 0.3494 0.9721
                         'International Tables Vol C Tables 4.2.6.8 and 6.1.1.4'
_computing_data_collection     'COLLECT (Hooft, 1998)'
_computing_cell_refinement     'DIRAX/LSQ (Duisenberg <i>et al.</i>, 2000)'
_computing_data_reduction     'EvalCCD (Duisenberg <i>et al.</i>, 2003)'
_computing_structure_solution     'SHELXS97 (Sheldrick, 2008)'
_computing_structure_refinement     'SHELXL97 (Sheldrick, 2008)'
_computing_molecular_graphics
;
ORTEP-3 for Windows (Farrugia, 2012) and DIAMOND (Brandenburg & Putz,
2005)
;
_computing_publication_material
;
WinGX (Farrugia, 2012)
;
loop_
    _atom_site_type_symbol
    _atom_site_label
    _atom_site_fract_x
    _atom_site_fract_y
    _atom_site_fract_z
    _atom_site_U_iso_or_equiv
    _atom_site_adp_type
    _atom_site_calc_flag
    _atom_site_refinement_flags
    _atom_site_occupancy
    _atom_site_symmetry_multiplicity
    _atom_site_disorder_assembly
    _atom_site_disorder_group
    Co Co1 0.5000 0.5000 0.5000 0.0248(3) Uani d S 1 2 . .
    P P1 0.58873(11) 0.24678(12) 0.46988(14) 0.0240(3) Uani d . 1 1 . .
    P P2 0.38517(11) 0.25622(12) 0.51633(14) 0.0249(3) Uani d . 1 1 . .
    O O1 0.5946(3) 0.3708(3) 0.4662(4) 0.0278(8) Uani d . 1 1 . .
    O O2 0.6336(3) 0.1843(3) 0.3488(4) 0.0302(9) Uani d . 1 1 . .
    O O3 0.6288(4) 0.1972(4) 0.6168(5) 0.0471(13) Uani d . 1 1 . .
    H H3 0.6494 0.2477 0.6704 0.071 Uiso calc RD 1 1 . .
    O O4 0.4796(4) 0.2083(4) 0.4534(6) 0.0446(12) Uani d . 1 1 . .
    O O5 0.3993(3) 0.3764(4) 0.5528(5) 0.0309(9) Uani d . 1 1 . .
    O O6 0.3105(4) 0.2386(5) 0.3853(5) 0.0434(12) Uani d . 1 1 . .
    H H6 0.3333 0.2586 0.3094 0.065 Uiso calc R 1 1 . .
    O O7 0.3549(4) 0.1825(4) 0.6378(4) 0.0349(10) Uani d . 1 1 . .
    O O1W 0.4616(4) 0.4955(4) 0.2753(5) 0.0402(11) Uani d D 1 1 . .
    H H1W1 0.441(6) 0.558(3) 0.240(8) 0.060 Uiso d D 1 1 . .
    H H2W1 0.435(5) 0.438(3) 0.233(8) 0.060 Uiso d D 1 1 . .
    O O8 0.8402(5) 0.3749(6) 0.5079(7) 0.0663(18) Uani d . 1 1 . .
    N N1 0.7205(4) 0.4951(5) 0.2793(6) 0.0369(12) Uani d . 1 1 . .
    H H1A 0.7210 0.4784 0.1847 0.055 Uiso calc R 1 1 . .
    H H1B 0.6716 0.5403 0.2934 0.055 Uiso calc R 1 1 . .
    H H1C 0.7145 0.4327 0.3307 0.055 Uiso calc R 1 1 . .
    C C1 0.8971(5) 0.4798(7) 0.3192(8) 0.0454(17) Uani d . 1 1 . .
    C C2 0.9128(6) 0.3901(7) 0.4183(9) 0.0514(19) Uani d . 1 1 . .
    C C3 0.9953(7) 0.3286(9) 0.4206(12) 0.068(3) Uani d . 1 1 . .
    H H3A 1.0057 0.2708 0.4875 0.082 Uiso calc R 1 1 . .
    C C4 1.0628(8) 0.3536(11) 0.3228(15) 0.085(4) Uani d . 1 1 . .
    H H4 1.1191 0.3126 0.3253 0.101 Uiso calc R 1 1 . .
    C C5 1.0490(8) 0.4362(13) 0.2235(14) 0.087(4) Uani d . 1 1 . .
    H H5 1.0952 0.4509 0.1578 0.105 Uiso calc R 1 1 . .
    C C6 0.9657(7) 0.4997(10) 0.2192(11) 0.071(3) Uani d . 1 1 . .
    H H6A 0.9559 0.5555 0.1493 0.085 Uiso calc R 1 1 . .
    C C7 0.8106(5) 0.5514(7) 0.3277(9) 0.0474(17) Uani d . 1 1 . .
    H H7A 0.8066 0.5760 0.4280 0.057 Uiso calc R 1 1 . .
    H H7B 0.8179 0.6173 0.2679 0.057 Uiso calc R 1 1 . .
    C C8 0.8535(9) 0.2951(13) 0.6208(15) 0.103(5) Uani d . 1 1 . .
    H H8A 0.8584 0.2220 0.5788 0.154 Uiso calc R 1 1 . .
    H H8B 0.8003 0.2973 0.6812 0.154 Uiso calc RD 1 1 . .
    H H8C 0.9110 0.3118 0.6791 0.154 Uiso calc R 1 1 . .
    O O2W 0.7511(4) 0.4927(5) -0.0240(6) 0.0487(13) Uani d D 1 1 . .
    H H1W2 0.732(6) 0.435(4) -0.071(9) 0.073 Uiso d D 1 1 . .
    H H2W2 0.732(7) 0.555(3) -0.061(9) 0.073 Uiso d D 1 1 . .
loop_
    _atom_site_aniso_label
    _atom_site_aniso_U_11
    _atom_site_aniso_U_22
    _atom_site_aniso_U_33
    _atom_site_aniso_U_12
    _atom_site_aniso_U_13
    _atom_site_aniso_U_23
    Co1 0.0412(6) 0.0166(5) 0.0165(4) 0.0007(4) 0.0011(4) 0.0000(4)
    P1 0.0361(8) 0.0222(7) 0.0139(5) 0.0062(5) 0.0016(5) 0.0004(5)
    P2 0.0336(7) 0.0266(7) 0.0144(6) -0.0044(6) 0.0011(5) -0.0018(5)
    O1 0.031(2) 0.0224(19) 0.030(2) 0.0035(15) 0.0028(16) 0.0026(15)
    O2 0.047(3) 0.029(2) 0.0150(16) 0.0088(17) 0.0041(16) -0.0026(14)
    O3 0.089(4) 0.034(3) 0.0170(19) 0.015(3) -0.004(2) 0.0004(17)
    O4 0.050(3) 0.026(2) 0.059(3) -0.002(2) 0.009(2) -0.018(2)
    O5 0.032(2) 0.028(2) 0.034(2) 0.0022(16) 0.0104(17) -0.0002(16)
    O6 0.047(3) 0.066(3) 0.0172(18) -0.019(2) -0.0035(18) 0.005(2)
    O7 0.057(3) 0.029(2) 0.0189(18) -0.0036(19) 0.0000(18) 0.0025(15)
    O1W 0.072(3) 0.026(2) 0.0205(19) 0.002(2) -0.014(2) -0.0017(16)
    O8 0.058(4) 0.087(5) 0.052(3) -0.003(3) -0.001(3) 0.022(3)
    N1 0.039(3) 0.040(3) 0.032(3) -0.001(2) 0.006(2) -0.003(2)
    C1 0.035(4) 0.059(5) 0.041(4) -0.004(3) -0.006(3) -0.004(3)
    C2 0.039(4) 0.058(5) 0.054(5) -0.003(3) -0.012(3) -0.005(4)
    C3 0.051(5) 0.073(7) 0.078(7) 0.003(4) -0.021(5) -0.013(5)
    C4 0.053(6) 0.099(9) 0.100(9) 0.018(6) -0.006(6) -0.037(8)
    C5 0.062(7) 0.130(11) 0.072(7) -0.013(7) 0.022(5) -0.036(7)
    C6 0.055(6) 0.102(8) 0.055(5) -0.016(5) 0.007(4) -0.002(5)
    C7 0.047(4) 0.046(4) 0.048(4) 0.002(3) -0.007(3) -0.002(3)
    C8 0.069(7) 0.140(12) 0.096(9) -0.025(7) -0.019(6) 0.058(9)
    O2W 0.056(3) 0.051(3) 0.038(3) -0.005(3) -0.003(2) 0.001(2)
_geom_special_details
;
All e.s.d.'s (except the e.s.d. in the dihedral angle between two l.s. planes)
are estimated using the full covariance matrix. The cell e.s.d.'s are taken
into account individually in the estimation of e.s.d.'s in distances, angles
and torsion angles; correlations between e.s.d.'s in cell parameters are only
used when they are defined by crystal symmetry. An approximate (isotropic)
treatment of cell e.s.d.'s is used for estimating e.s.d.'s involving l.s.
planes.
;
loop_
    _geom_bond_atom_site_label_1
    _geom_bond_atom_site_label_2
    _geom_bond_site_symmetry_2
    _geom_bond_distance
    _geom_bond_publ_flag
    Co1 O1 3_666 2.075(4) ?
    Co1 O1 . 2.075(4) yes
    Co1 O1W 3_666 2.095(4) ?
    Co1 O1W . 2.095(4) yes
    Co1 O5 . 2.124(4) yes
    Co1 O5 3_666 2.124(4) ?
    P1 O1 . 1.488(4) ?
    P1 O2 . 1.509(4) ?
    P1 O3 . 1.543(4) ?
    P1 O4 . 1.598(5) ?
    P2 O5 . 1.488(5) ?
    P2 O7 . 1.503(4) ?
    P2 O6 . 1.556(4) ?
    P2 O4 . 1.588(5) ?
    O3 H3 . 0.8200 ?
    O6 H6 . 0.8200 ?
    O1W H1W1 . 0.86(2) ?
    O1W H2W1 . 0.86(2) ?
    O8 C2 . 1.362(11) ?
    O8 C8 . 1.411(12) ?
    N1 C7 . 1.477(9) ?
    N1 H1A . 0.8900 ?
    N1 H1B . 0.8900 ?
    N1 H1C . 0.8900 ?
    C1 C6 . 1.393(12) ?
    C1 C2 . 1.414(12) ?
    C1 C7 . 1.494(11) ?
    C2 C3 . 1.373(12) ?
    C3 C4 . 1.379(17) ?
    C3 H3A . 0.9300 ?
    C4 C5 . 1.349(18) ?
    C4 H4 . 0.9300 ?
    C5 C6 . 1.393(16) ?
    C5 H5 . 0.9300 ?
    C6 H6A . 0.9300 ?
    C7 H7A . 0.9700 ?
    C7 H7B . 0.9700 ?
    C8 H8A . 0.9600 ?
    C8 H8B . 0.9600 ?
    C8 H8C . 0.9600 ?
    O2W H1W2 . 0.85(2) ?
    O2W H2W2 . 0.85(2) ?
loop_
    _geom_angle_atom_site_label_1
    _geom_angle_atom_site_label_2
    _geom_angle_atom_site_label_3
    _geom_angle_site_symmetry_1
    _geom_angle_site_symmetry_3
    _geom_angle
    _geom_angle_publ_flag
    O1 Co1 O1 3_666 . 180.0(2) ?
    O1 Co1 O1W 3_666 3_666 87.73(18) ?
    O1 Co1 O1W . 3_666 92.27(18) ?
    O1 Co1 O1W 3_666 . 92.27(18) ?
    O1 Co1 O1W . . 87.73(18) ?
    O1W Co1 O1W 3_666 . 180.0000(10)
                                   ?
    O1 Co1 O5 3_666 . 92.42(16) ?
    O1 Co1 O5 . . 87.58(16) ?
    O1W Co1 O5 3_666 . 85.82(19) ?
    O1W Co1 O5 . . 94.18(19) ?
    O1 Co1 O5 3_666 3_666 87.58(16) ?
    O1 Co1 O5 . 3_666 92.42(16) ?
    O1W Co1 O5 3_666 3_666 94.18(19) ?
    O1W Co1 O5 . 3_666 85.82(19) ?
    O5 Co1 O5 . 3_666 180.00(16) ?
    O1 P1 O2 . . 116.8(2) ?
    O1 P1 O3 . . 112.7(3) ?
    O2 P1 O3 . . 107.7(3) ?
    O1 P1 O4 . . 109.8(2) ?
    O2 P1 O4 . . 103.4(3) ?
    O3 P1 O4 . . 105.4(3) ?
    O5 P2 O7 . . 116.2(2) ?
    O5 P2 O6 . . 112.2(3) ?
    O7 P2 O6 . . 106.4(3) ?
    O5 P2 O4 . . 109.2(2) ?
    O7 P2 O4 . . 109.9(3) ?
    O6 P2 O4 . . 102.0(3) ?
    P1 O1 Co1 . . 134.7(3) ?
    P1 O3 H3 . . 109.5 ?
    P2 O4 P1 . . 132.9(3) ?
    P2 O5 Co1 . . 134.7(2) ?
    P2 O6 H6 . . 109.5 ?
    Co1 O1W H1W1 . . 114(5) ?
    Co1 O1W H2W1 . . 123(5) ?
    H1W1 O1W H2W1 . . 114(3) ?
    C2 O8 C8 . . 117.6(8) ?
    C7 N1 H1A . . 109.5 ?
    C7 N1 H1B . . 109.5 ?
    H1A N1 H1B . . 109.5 ?
    C7 N1 H1C . . 109.5 ?
    H1A N1 H1C . . 109.5 ?
    H1B N1 H1C . . 109.5 ?
    C6 C1 C2 . . 117.8(8) ?
    C6 C1 C7 . . 122.5(8) ?
    C2 C1 C7 . . 119.7(7) ?
    O8 C2 C3 . . 125.7(9) ?
    O8 C2 C1 . . 113.4(7) ?
    C3 C2 C1 . . 120.9(9) ?
    C2 C3 C4 . . 119.3(11) ?
    C2 C3 H3A . . 120.4 ?
    C4 C3 H3A . . 120.4 ?
    C5 C4 C3 . . 121.5(11) ?
    C5 C4 H4 . . 119.2 ?
    C3 C4 H4 . . 119.2 ?
    C4 C5 C6 . . 120.1(11) ?
    C4 C5 H5 . . 119.9 ?
    C6 C5 H5 . . 119.9 ?
    C1 C6 C5 . . 120.3(11) ?
    C1 C6 H6A . . 119.9 ?
    C5 C6 H6A . . 119.9 ?
    N1 C7 C1 . . 114.0(6) ?
    N1 C7 H7A . . 108.7 ?
    C1 C7 H7A . . 108.7 ?
    N1 C7 H7B . . 108.7 ?
    C1 C7 H7B . . 108.7 ?
    H7A C7 H7B . . 107.6 ?
    O8 C8 H8A . . 109.5 ?
    O8 C8 H8B . . 109.5 ?
    H8A C8 H8B . . 109.5 ?
    O8 C8 H8C . . 109.5 ?
    H8A C8 H8C . . 109.5 ?
    H8B C8 H8C . . 109.5 ?
    H1W2 O2W H2W2 . . 116(3) ?
loop_
    _geom_torsion_atom_site_label_1
    _geom_torsion_atom_site_label_2
    _geom_torsion_atom_site_label_3
    _geom_torsion_atom_site_label_4
    _geom_torsion_site_symmetry_1
    _geom_torsion_site_symmetry_2
    _geom_torsion_site_symmetry_3
    _geom_torsion_site_symmetry_4
    _geom_torsion
    _geom_torsion_publ_flag
    O2 P1 O1 Co1 . . . . 136.9(3) ?
    O3 P1 O1 Co1 . . . . -97.5(4) ?
    O4 P1 O1 Co1 . . . . 19.7(4) ?
    O1 Co1 O1 P1 3_666 . . .  -14E1(10)
                                       ?
    O1W Co1 O1 P1 3_666 . . . 88.9(4) ?
    O1W Co1 O1 P1 . . . . -91.1(4) ?
    O5 Co1 O1 P1 . . . . 3.2(4) ?
    O5 Co1 O1 P1 3_666 . . . -176.8(4) ?
    O5 P2 O4 P1 . . . . 23.1(6) ?
    O7 P2 O4 P1 . . . . -105.4(5) ?
    O6 P2 O4 P1 . . . . 142.0(5) ?
    O1 P1 O4 P2 . . . . -39.1(6) ?
    O2 P1 O4 P2 . . . . -164.5(5) ?
    O3 P1 O4 P2 . . . . 82.6(5) ?
    O7 P2 O5 Co1 . . . . 140.4(4) ?
    O6 P2 O5 Co1 . . . . -96.9(4) ?
    O4 P2 O5 Co1 . . . . 15.5(5) ?
    O1 Co1 O5 P2 3_666 . . . 155.7(4) ?
    O1 Co1 O5 P2 . . . . -24.3(4) ?
    O1W Co1 O5 P2 3_666 . . . -116.7(4) ?
    O1W Co1 O5 P2 . . . . 63.3(4) ?
    O5 Co1 O5 P2 3_666 . . .  -7E1(10)
                                      ?
    C8 O8 C2 C3 . . . . 5.4(14) ?
    C8 O8 C2 C1 . . . . -173.5(9) ?
    C6 C1 C2 O8 . . . . -177.8(8) ?
    C7 C1 C2 O8 . . . . 4.2(10) ?
    C6 C1 C2 C3 . . . . 3.3(12) ?
    C7 C1 C2 C3 . . . . -174.7(8) ?
    O8 C2 C3 C4 . . . . 179.9(9) ?
    C1 C2 C3 C4 . . . . -1.3(14) ?
    C2 C3 C4 C5 . . . . -0.8(16) ?
    C3 C4 C5 C6 . . . . 0.8(18) ?
    C2 C1 C6 C5 . . . . -3.3(14) ?
    C7 C1 C6 C5 . . . . 174.7(9) ?
    C4 C5 C6 C1 . . . . 1.3(17) ?
    C6 C1 C7 N1 . . . . 111.2(9) ?
    C2 C1 C7 N1 . . . . -70.9(9) ?
loop_
    _geom_hbond_atom_site_label_D
    _geom_hbond_atom_site_label_H
    _geom_hbond_atom_site_label_A
    _geom_hbond_site_symmetry_A
    _geom_hbond_distance_DH
    _geom_hbond_distance_HA
    _geom_hbond_distance_DA
    _geom_hbond_angle_DHA
    O3 H3 O2 4_566 0.82 1.85 2.553(6) 142.6
    O6 H6 O7 4_565 0.82 1.77 2.571(6) 166.0
    O1W H1W1 O2 2_655 0.86(2) 1.98(3) 2.827(6) 168(7)
    O1W H2W1 O7 4_565 0.86(2) 2.00(2) 2.851(6) 171(8)
    N1 H1A O2W . 0.89 1.99 2.840(8) 158.6
    N1 H1A O3 4_565 0.89 2.53 2.988(7) 112.9
    N1 H1B O5 3_666 0.89 2.04 2.810(7) 144.5
    N1 H1C O1 . 0.89 2.28 2.944(7) 131.2
    N1 H1C O8 . 0.89 2.42 2.972(9) 120.3
    O2W H1W2 O2 4_565 0.85(2) 2.08(4) 2.885(7) 157(9)
    O2W H2W2 O7 2_655 0.85(2) 2.06(4) 2.876(7) 161(9)
