# Supplementary material for: Bis(2-meth­oxy­benzyl­ammonium) di­aqua­bis­(di­hydrogen diphosphato-κ2 O,O′)cobaltate(II) dihydrate
Source: Acta Crystallogr Sect E Struct Rep Online. 2014 Mar 26;70(Pt 4):m145–6. doi: 10.1107/S1600536814006102 (PMC3998531; doi:10.1107/S1600536814006102)
Supplement: Supplementary file 2 [file e-70-0m145-Isup2.hkl]

#
# h,k,l, Fc-squared, Fo-squared, sigma(Fo-squared) and status flag
#
data_I
_shelx_title ' new in P 21/c'
_shelx_refln_list_code          4
_shelx_F_calc_maximum      214.35
_exptl_crystal_F_000       786.00
_reflns_d_resolution_high  0.6919
 
loop_
 _symmetry_equiv_pos_as_xyz
 'x, y, z'
 '-x, y+1/2, -z+1/2'
 '-x, -y, -z'
 'x, -y-1/2, z-1/2'
 
_cell_length_a    14.0500
_cell_length_b    11.9710
_cell_length_c     9.1610
_cell_angle_alpha  90.000
_cell_angle_beta   93.718
_cell_angle_gamma  90.000
 
_shelx_F_squared_multiplier     1.000
 
loop_
 _refln_index_h
 _refln_index_k
 _refln_index_l
 _refln_F_squared_calc
 _refln_F_squared_meas
 _refln_F_squared_sigma
 _refln_observed_status
   2   0   0    13024.74     7188.64    253.30 o
   3   0   0     2072.75     2058.54     51.35 o
   4   0   0     6121.19     5796.10    129.69 o
   5   0   0     2187.89     1961.68     44.97 o
   6   0   0       49.02       33.23      2.71 o
   7   0   0      856.08     1130.67     29.05 o
   8   0   0     4502.53     4400.14    104.06 o
   9   0   0     8808.92     9115.45    243.44 o
  10   0   0     3022.55     3276.37    103.06 o
  11   0   0      651.31     1055.24     38.69 o
  12   0   0      455.38      485.25     21.78 o
  13   0   0        0.74       23.75     10.09 o
  14   0   0       35.12       20.23     10.27 o
  15   0   0        1.04      549.99     30.30 o
  16   0   0        5.94       17.29     14.67 o
  17   0   0        2.63      -30.32     30.32 o
   1   1   0      149.77       11.72      2.59 o
   2   1   0     1289.83      741.19     34.65 o
   3   1   0     1277.63     1290.62     32.84 o
   4   1   0     4123.20     4073.56     78.51 o
   5   1   0      244.34      205.68      5.26 o
   6   1   0       59.26       27.37      1.98 o
   7   1   0     1261.58     1479.06     25.24 o
   8   1   0     1165.26     1304.03     33.35 o
   9   1   0      256.24      316.46     12.66 o
  10   1   0      798.38      725.83     26.22 o
  11   1   0     1028.84      933.39     43.08 o
  12   1   0      297.76      368.62     18.33 o
  14   1   0      104.97       74.65     10.01 o
  15   1   0      782.00      748.88     39.71 o
  16   1   0      117.92       62.11     11.85 o
  17   1   0        0.27       22.71     14.38 o
  18   1   0       30.86       68.66     21.89 o
   0   2   0     1968.96     1792.14     49.43 o
   1   2   0    10359.09     9683.79    200.81 o
   2   2   0       44.09      110.68      7.87 o
   3   2   0    16016.75    14397.01    383.41 o
   4   2   0    37446.83    31625.95    692.60 o
   5   2   0    14222.74    12393.79    260.21 o
   6   2   0       50.23       28.13      2.92 o
   7   2   0      333.59      291.15      7.93 o
   8   2   0       60.31       72.58      7.10 o
   9   2   0       24.67       -4.36      4.36 o
  10   2   0      170.26      103.00      8.49 o
  12   2   0      112.33      142.08     12.17 o
  13   2   0     1136.58     1128.81     38.56 o
  14   2   0       59.59      117.44     23.35 o
  15   2   0      254.76      386.54     23.56 o
  16   2   0       20.52       48.40     11.74 o
  17   2   0       72.96       95.87     15.08 o
  18   2   0       57.31      128.03     19.16 o
  19   2   0       52.97      193.27     31.40 o
   1   3   0      195.15      219.25      4.54 o
   2   3   0      192.84      144.82      5.42 o
   3   3   0      644.96      565.50     16.36 o
   4   3   0     1491.55     1394.35     38.64 o
   5   3   0      511.77      498.46     13.17 o
   6   3   0      831.65      854.18     17.25 o
   7   3   0        1.60       -2.51      2.51 o
   8   3   0      446.51      465.70     11.82 o
   9   3   0      337.40      287.36      9.91 o
  10   3   0      800.53      649.72     18.78 o
  11   3   0      552.26      415.50     15.60 o
  12   3   0      118.13       58.64     10.81 o
  14   3   0      754.62      774.64     27.62 o
  15   3   0      208.42      172.35     16.00 o
  16   3   0      103.64      103.33     14.25 o
  17   3   0        4.07       -0.15     11.96 o
  18   3   0       88.97      118.40     15.84 o
  19   3   0       85.35      100.45     28.66 o
   0   4   0    29587.50    26074.01    674.91 o
   1   4   0    16580.66    14161.47    255.91 o
   2   4   0      833.64      683.68     17.33 o
   3   4   0       76.89       53.43      2.90 o
   4   4   0     4111.48     3755.23    134.16 o
   5   4   0     2117.68     1845.68     58.53 o
   6   4   0      174.01      118.44      4.86 o
   7   4   0      223.03      260.42     10.43 o
   8   4   0     2042.42     1836.29     37.15 o
   9   4   0      804.24      715.86     17.88 o
  10   4   0     1014.88     1067.25     27.63 o
  11   4   0      487.21      473.71     17.51 o
  12   4   0        2.30       -5.74      5.74 o
  13   4   0      189.30      166.06     10.08 o
  15   4   0      105.07      164.63     15.49 o
  16   4   0       77.38      109.08     14.62 o
  17   4   0       70.69       68.51     14.23 o
  18   4   0       15.36       29.42     14.94 o
  19   4   0        1.91       -5.31     24.66 o
   1   5   0      970.12      906.37     18.31 o
   2   5   0       30.69       32.98      2.14 o
   3   5   0        8.33        3.25      2.17 o
   4   5   0       12.59       -2.94      2.94 o
   5   5   0      927.81      880.54     32.77 o
   6   5   0      373.68      284.24     11.08 o
   7   5   0      392.19      342.45     10.86 o
   8   5   0        1.62       -3.79      3.79 o
   9   5   0      237.99      195.81      7.42 o
  10   5   0      824.60      687.67     27.90 o
  11   5   0      628.22      540.73     21.76 o
  12   5   0       87.84       30.43      6.86 o
  13   5   0       42.81       27.44      8.66 o
  14   5   0      436.53      522.82     34.72 o
  15   5   0      398.87      542.78     31.16 o
  16   5   0      109.89       93.94     14.10 o
  17   5   0        3.30       -2.04     12.32 o
  18   5   0       55.95       53.01     26.51 o
  19   5   0       56.68       51.11     27.83 o
   0   6   0     1896.47     2086.12     60.27 o
   1   6   0       15.48       24.72      2.68 o
   2   6   0      815.23      752.45     15.82 o
   3   6   0     1190.67     1237.45     29.44 o
   4   6   0     6875.93     6482.26    133.24 o
   5   6   0     4598.20     3755.92     87.34 o
   6   6   0     3155.43     2575.02     68.25 o
   7   6   0     1607.73     1181.55     35.19 o
   8   6   0     1545.14     1340.88     37.00 o
   9   6   0       16.57       -2.62      5.58 o
  10   6   0      493.28      212.84     14.42 o
  11   6   0      266.53       91.04     10.49 o
  12   6   0       29.61       39.13     10.26 o
  13   6   0      379.76      314.80     17.19 o
  14   6   0      403.85      453.02     25.88 o
  15   6   0      223.13      556.79     39.10 o
  16   6   0       54.32      106.97     15.14 o
  17   6   0        9.62        4.55     24.50 o
  18   6   0       30.95       29.58     33.73 o
   1   7   0      171.88      176.29      5.87 o
   2   7   0      667.09      669.29     15.71 o
   3   7   0      118.65       93.22      5.70 o
   4   7   0      674.44      608.69     14.15 o
   5   7   0      549.50      458.07     12.87 o
   6   7   0      297.56      246.10      9.84 o
   7   7   0      428.20      364.45     14.31 o
   8   7   0        5.41       -4.31      4.31 o
   9   7   0      508.45      353.71     14.55 o
  10   7   0      477.69      456.31     19.63 o
  11   7   0      677.40      743.48     29.79 o
  12   7   0       37.70      133.55     17.76 o
  13   7   0      112.23      153.78     17.52 o
  14   7   0      553.98      579.62     29.97 o
  15   7   0      417.97      487.10     28.17 o
  16   7   0      104.88       69.77     26.17 o
  17   7   0        0.37      -23.70     23.70 o
  18   7   0       40.97       37.40     26.79 o
   0   8   0    10916.53    11051.73    376.46 o
   1   8   0     5208.74     5038.79    161.74 o
   2   8   0     1693.56     1433.69     47.20 o
   3   8   0      628.74      466.93     15.74 o
   4   8   0        8.21        6.62      3.21 o
   5   8   0       50.47        3.02      6.20 o
   6   8   0     1733.15     1379.07     44.48 o
   7   8   0      384.28      292.96     11.65 o
   8   8   0      318.20      223.72     15.44 o
   9   8   0     2121.77     1883.76     52.84 o
  10   8   0     2384.42     2071.09     77.66 o
  11   8   0     1551.15     1479.72     55.04 o
  12   8   0      480.83      517.10     24.49 o
  13   8   0        1.63      -10.05     10.05 o
  14   8   0       89.95       70.32     11.06 o
  15   8   0       24.14      120.06     27.83 o
  16   8   0       33.44      115.81     28.01 o
  17   8   0       20.41       37.01     18.47 o
   1   9   0       23.07        7.64      6.58 o
   2   9   0      154.75      118.23      7.31 o
   3   9   0        4.52       -3.90      5.44 o
   4   9   0      366.67      358.14     12.12 o
   5   9   0      585.80      559.57     15.25 o
   6   9   0      510.38      481.59     15.34 o
   7   9   0        2.56       -6.49      6.49 o
   8   9   0       48.29        6.01      6.64 o
   9   9   0      276.42      184.51     16.94 o
  10   9   0      538.50      450.38     25.04 o
  11   9   0      267.86      270.15     18.40 o
  12   9   0       21.98       -1.09      7.54 o
  13   9   0      233.19      193.53     14.10 o
  14   9   0      375.66      494.50     39.88 o
  15   9   0      329.98      439.13     37.78 o
  16   9   0      115.79      178.42     23.67 o
  17   9   0        2.37       -7.33     21.68 o
   0  10   0      217.35      173.90     15.61 o
   1  10   0      127.14       96.82      7.02 o
   2  10   0      299.72      204.21     15.55 o
   3  10   0     1166.12     1526.38     56.62 o
   4  10   0     2706.26     3054.91     76.96 o
   5  10   0     3801.40     3726.15     94.84 o
   6  10   0     1780.62     1720.55     57.79 o
   7  10   0     1066.81     1101.03     41.05 o
   8  10   0      536.99      493.64     22.23 o
   9  10   0        7.43       -7.08      7.08 o
  10  10   0      189.81      123.13     14.07 o
  11  10   0       96.63       41.28      8.44 o
  12  10   0       17.52       12.25      8.35 o
  13  10   0      135.57      126.75     27.49 o
  14  10   0      187.71      145.31     29.49 o
  15  10   0      161.04      273.82     46.32 o
  16  10   0       13.66       20.78     37.70 o
   1  11   0      222.09      218.07     17.59 o
   2  11   0       39.34       32.31      9.03 o
   3  11   0       29.10       44.85      8.06 o
   4  11   0      416.86      413.50     26.62 o
   5  11   0      336.32      341.53     16.76 o
   6  11   0      197.68      144.92      9.86 o
   7  11   0       63.22       37.60      8.44 o
   8  11   0       27.99       -0.30      7.74 o
   9  11   0       95.08       72.01     10.35 o
  10  11   0      229.40      229.53     13.99 o
  11  11   0       49.85       27.97      9.02 o
  12  11   0        9.17        3.35     15.87 o
  13  11   0       73.83       70.77     18.51 o
  14  11   0      228.51      312.56     45.58 o
  15  11   0      134.79      139.71     22.14 o
   0  12   0     1861.15     2235.14    133.24 o
   1  12   0     1214.03     1253.47     97.65 o
   2  12   0      378.99      201.19     30.18 o
   3  12   0        1.90      -10.49     11.70 o
   4  12   0       71.10       79.20     12.14 o
   5  12   0        0.92        0.91      8.17 o
   6  12   0        6.73       -4.00      7.61 o
   7  12   0       10.50        8.08      7.93 o
   8  12   0      319.62      320.31     23.51 o
   9  12   0      308.79      353.88     18.28 o
  10  12   0      234.61      186.60     14.61 o
  11  12   0      112.79       80.21     19.15 o
  12  12   0       22.54       -1.17     16.29 o
  13  12   0       16.18        8.14     17.73 o
  14  12   0       14.99       32.28     31.77 o
   1  13   0        2.61       28.88     13.32 o
   2  13   0       26.25       54.29     14.74 o
   3  13   0        8.93       12.64     13.49 o
   4  13   0       62.46       61.18     19.15 o
   5  13   0      178.67      222.25     16.42 o
   6  13   0       45.52      101.05     16.75 o
   7  13   0        0.19       24.03     18.09 o
   8  13   0        7.02      -11.38     11.38 o
   9  13   0       81.86       88.03     14.40 o
  10  13   0       42.97       29.13     17.24 o
  11  13   0       10.84       -0.04     16.72 o
  12  13   0        3.06       -7.34     16.68 o
  13  13   0       52.39       56.49     26.85 o
   1  14   0        1.09       13.34     15.33 o
   2  14   0      126.95      372.09     47.67 o
   3  14   0      881.12     1466.23     92.13 o
   4  14   0     1727.69     2472.28    126.98 o
   5  14   0     1329.22     1535.28     96.41 o
   6  14   0      535.86      566.39     45.64 o
   7  14   0      112.52       70.94     19.57 o
   8  14   0       13.66      -14.20     14.20 o
   9  14   0        1.00      -11.53     18.45 o
  10  14   0       13.64       -7.99     16.58 o
  11  14   0        7.18      -13.58     17.15 o
   1  15   0        7.29       14.74     23.41 o
   2  15   0        8.47        7.62     16.62 o
   3  15   0       74.54       99.44     26.66 o
   4  15   0       60.79       60.13     17.16 o
   5  15   0       66.56       68.08     17.18 o
   6  15   0       27.12        9.04     20.51 o
   7  15   0        3.95      -19.48     19.48 o
   8  15   0        5.17      -16.53     19.07 o
   9  15   0       19.82        7.04     20.43 o
  10  15   0       24.12       50.75     26.66 o
   2  16   0      211.51      357.84     48.25 o
   3  16   0        0.93       39.15     25.83 o
   4  16   0       74.31      107.54     25.44 o
   5  16   0      117.97      159.07     29.28 o
   6  16   0       20.87       50.23     21.87 o
   7  16   0       19.78       22.52     24.30 o
   2  17   0       13.21       45.04     43.23 o
 -18   1   1       56.27       99.57     25.21 o
 -17   1   1       91.62      114.06     17.76 o
 -16   1   1        1.50      -12.45     12.45 o
 -15   1   1        0.75       -0.90     12.40 o
 -14   1   1       55.32       99.23      8.59 o
 -13   1   1        6.54       -5.73      5.73 o
 -12   1   1     1202.83     1241.95     31.65 o
 -11   1   1       17.22       14.89      5.39 o
 -10   1   1     2536.92     2356.60     50.77 o
  -9   1   1     3536.57     3367.24     64.07 o
  -8   1   1     1032.70     1097.04     21.56 o
  -7   1   1      703.19      705.89     12.92 o
  -6   1   1     1079.44      954.84     16.10 o
  -5   1   1      570.33      434.89     11.35 o
  -4   1   1       38.80       17.30      1.62 o
  -3   1   1    12172.95    10317.59    217.23 o
  -2   1   1    11954.14    11750.37    299.81 o
  -1   1   1      158.96       67.62      3.76 o
   0   1   1    10565.69     8128.99    199.74 o
   1   1   1     3977.22     3477.53    120.35 o
   2   1   1     3563.05     3329.90     91.31 o
   3   1   1     2013.91     2103.48     58.33 o
   4   1   1     1147.08      939.11     26.19 o
   5   1   1       10.19        9.60      2.04 o
   6   1   1     1012.43     1028.28     23.23 o
   7   1   1       99.62       90.78      3.75 o
   8   1   1      144.47       87.74      4.09 o
   9   1   1      185.84      202.34      7.32 o
  10   1   1     2155.34     2033.97     47.80 o
  11   1   1     1247.11     1097.18     33.38 o
  12   1   1       94.03       64.72      9.18 o
  13   1   1      274.58      289.87     16.43 o
  14   1   1      113.25      110.65     12.00 o
  15   1   1       40.73       70.29     13.00 o
  16   1   1        0.88      -12.24     12.24 o
  17   1   1        5.69      -13.20     13.20 o
  18   1   1       81.23      123.17     42.18 o
 -20   2   1        0.04      -16.59     23.07 o
 -19   2   1        7.56        6.37     22.31 o
 -18   2   1        5.71       -1.19     21.40 o
 -17   2   1       11.35       11.86     12.20 o
 -16   2   1        0.50       -6.76     11.49 o
 -15   2   1       85.07       79.12     10.84 o
 -14   2   1        7.59       73.80     11.74 o
 -13   2   1       91.10      407.18     42.07 o
 -11   2   1      118.66       53.63      5.99 o
 -10   2   1       42.75       -3.59      5.63 o
  -9   2   1        3.08       -5.27      5.27 o
  -8   2   1        8.48        0.05      2.74 o
  -7   2   1      877.99      832.25     15.91 o
  -6   2   1      161.74      185.14      6.01 o
  -5   2   1      172.67      167.13      4.99 o
  -4   2   1       34.43       19.78      1.97 o
  -3   2   1      718.44      642.17     16.18 o
  -2   2   1       81.57       96.08      5.41 o
  -1   2   1      229.02      306.62      6.66 o
   0   2   1      999.63     1162.20     20.09 o
   1   2   1     2928.00     2938.89     47.91 o
   2   2   1     7242.38     6769.24    124.32 o
   3   2   1     2876.95     2579.81     63.10 o
   4   2   1       13.83       10.82      1.98 o
   5   2   1      494.89      493.83     12.06 o
   6   2   1     2287.98     2083.45     57.96 o
   7   2   1       76.35       74.72      3.94 o
   8   2   1        0.81       -3.42      3.42 o
   9   2   1        7.08       -4.78      4.78 o
  10   2   1        6.40       -8.19      8.19 o
  12   2   1        1.18       -7.44      9.57 o
  13   2   1       99.40       93.77     13.86 o
  14   2   1       31.67      119.19     11.75 o
  15   2   1      117.32      339.41     25.62 o
  16   2   1        6.35       52.22     12.83 o
  17   2   1        0.06      -11.92     11.92 o
  18   2   1        0.40        1.49     12.83 o
  19   2   1        3.28      -16.17     31.33 o
 -19   3   1        0.18      -12.59     23.62 o
 -18   3   1        1.05      -20.54     20.54 o
 -17   3   1       42.95       41.68     13.32 o
 -16   3   1       21.73        1.89     11.93 o
 -15   3   1      173.21      124.45     14.57 o
 -14   3   1      260.73      287.54     15.45 o
 -13   3   1     1134.45     1169.99     37.48 o
 -12   3   1      235.95      206.43      9.88 o
 -11   3   1       13.78        3.84      6.33 o
 -10   3   1       80.50      106.19      6.47 o
  -9   3   1       24.90       38.50      4.02 o
  -8   3   1     1020.05     1207.71     25.38 o
  -7   3   1     5561.36     5181.22     99.90 o
  -6   3   1     8206.31     7182.94    151.83 o
  -5   3   1     9891.88     8508.20    228.81 o
  -4   3   1     6327.03     5808.64    159.92 o
  -3   3   1     1808.33     1655.79     44.46 o
  -2   3   1     5941.31     5904.78    118.51 o
  -1   3   1     3187.61     3449.54     81.94 o
   0   3   1       41.28      122.08      4.93 o
   1   3   1    25631.19    25467.72    477.28 o
   2   3   1      356.71      295.83      6.62 o
   3   3   1      746.65      644.91     15.55 o
   4   3   1      728.49      776.46     20.26 o
   5   3   1     2314.41     1985.17     49.38 o
   6   3   1     2580.10     2230.96     52.14 o
   7   3   1     3881.95     3694.93     86.35 o
   8   3   1      186.10      159.04      7.81 o
   9   3   1      136.68      133.95      7.17 o
  10   3   1      370.85      362.48     12.64 o
  11   3   1        2.25       -3.65      8.98 o
  12   3   1      300.17      149.83     11.05 o
  13   3   1      196.20      191.07     14.38 o
  14   3   1      319.25      319.03     16.79 o
  15   3   1      395.60      428.39     20.19 o
  16   3   1      200.76      163.15     15.41 o
  17   3   1       21.41       15.34     13.24 o
  18   3   1       19.49       18.84     18.22 o
  19   3   1        3.28      -11.40     25.35 o
 -19   4   1        2.38       -7.58     24.13 o
 -18   4   1        4.96       58.05     21.07 o
 -17   4   1        1.93       21.40     12.18 o
 -16   4   1        4.40       17.09     12.04 o
 -15   4   1        0.05      -11.28     11.28 o
 -14   4   1       70.00       24.83     11.44 o
 -12   4   1       49.03       20.92      6.74 o
 -11   4   1       23.49        1.02      5.08 o
 -10   4   1       14.12        4.92      5.18 o
  -9   4   1        1.81       -4.07      4.07 o
  -8   4   1       27.23       12.58      4.47 o
  -7   4   1     1049.62      946.88     25.62 o
  -6   4   1     1062.38     1079.06     26.88 o
  -5   4   1      333.42      240.81     10.29 o
  -4   4   1      213.89      190.44      9.07 o
  -3   4   1     1224.79     1278.17     28.93 o
  -2   4   1      705.81      701.54     15.67 o
  -1   4   1       44.35       48.92      2.19 o
   0   4   1       16.58        5.29      1.44 o
   1   4   1        7.35        6.73      1.33 o
   2   4   1        0.37        4.41      1.35 o
   3   4   1      207.52      237.83      6.31 o
   4   4   1      438.92      401.29      9.96 o
   5   4   1     1025.85      857.37     25.33 o
   6   4   1       79.81       30.47      3.78 o
   7   4   1      370.64      320.31      9.72 o
   8   4   1       68.21       64.34      4.76 o
   9   4   1       52.66       34.23      5.39 o
  10   4   1       38.78        7.34      9.86 o
  11   4   1       15.60       -6.11      6.11 o
  12   4   1        1.53       12.38      9.62 o
  13   4   1       21.50       -1.92     11.21 o
  14   4   1       23.67       65.09     30.69 o
  15   4   1       63.00       62.77     13.21 o
  16   4   1        8.98       14.68     12.30 o
  17   4   1       16.32       14.73     12.89 o
  18   4   1        6.18       48.23     25.50 o
  19   4   1        9.77       14.95     25.32 o
 -19   5   1        0.20      -25.05     25.05 o
 -18   5   1       66.90       72.34     26.22 o
 -17   5   1      146.82      198.80     18.35 o
 -16   5   1      129.24      122.85     15.41 o
 -15   5   1      100.35       86.27     13.84 o
 -14   5   1      121.02      100.60     13.52 o
 -13   5   1       81.00       51.68      9.18 o
 -12   5   1       13.73       -6.62      6.62 o
 -11   5   1        7.33       -5.06      5.06 o
 -10   5   1      493.67      451.30     15.15 o
  -9   5   1      247.87      139.83      6.13 o
  -8   5   1      856.18      675.65     20.88 o
  -7   5   1       75.81       23.93      5.01 o
  -6   5   1     1143.00      959.85     32.39 o
  -5   5   1      870.56      692.48     18.32 o
  -4   5   1     7789.36     6931.70    150.12 o
  -3   5   1     3964.24     3982.33     83.85 o
  -2   5   1     3652.89     3556.07     75.20 o
  -1   5   1      137.49      235.79      8.18 o
   0   5   1     3245.36     3506.65     61.63 o
   1   5   1      402.99      586.41     12.81 o
   2   5   1      510.21      469.62      9.04 o
   3   5   1      482.39      382.65      8.86 o
   4   5   1      637.65      515.23     11.81 o
   5   5   1     3316.41     2980.28     73.39 o
   6   5   1     1897.21     1415.31     38.04 o
   7   5   1       53.34       12.02      5.38 o
   8   5   1       12.56       -5.09      6.85 o
   9   5   1        2.67       -5.96      5.96 o
  10   5   1      259.85      244.03     17.17 o
  11   5   1      338.60      296.24     14.21 o
  12   5   1        2.90       -6.85      6.85 o
  13   5   1      122.38       80.45      7.87 o
  14   5   1      202.82      221.92     15.05 o
  15   5   1       51.76       45.83     12.78 o
  16   5   1      160.87      152.30     16.53 o
  17   5   1       42.76       53.36     25.34 o
  18   5   1      179.92      252.64     36.41 o
  19   5   1       55.31       78.00     41.46 o
 -18   6   1        5.58      -23.11     23.11 o
 -17   6   1        3.62      -13.13     13.13 o
 -16   6   1       18.50      -11.35     11.35 o
 -15   6   1        4.04       16.96     12.03 o
 -14   6   1       17.33       21.75     11.40 o
 -13   6   1       19.48       21.25     10.21 o
 -12   6   1        7.53       -3.67      9.57 o
 -11   6   1       17.72        2.14      8.14 o
 -10   6   1       21.64       -6.02      6.23 o
  -9   6   1       15.07       -6.39      6.39 o
  -8   6   1      473.57      341.71     14.61 o
  -7   6   1      141.48      137.25      8.01 o
  -6   6   1      206.67      147.69      7.63 o
  -5   6   1      163.00      151.95      7.21 o
  -4   6   1      362.70      319.26      9.28 o
  -3   6   1      553.33      583.70     13.96 o
  -2   6   1        3.02        6.14      2.43 o
  -1   6   1      339.38      343.19      7.56 o
   0   6   1        7.01       14.39      2.10 o
   1   6   1      809.44      870.01     17.24 o
   2   6   1       46.44       52.91      2.72 o
   3   6   1       19.45        3.58      2.31 o
   4   6   1       71.05       76.37      4.10 o
   5   6   1      225.10      173.78      7.37 o
   6   6   1      612.70      421.85     16.22 o
   7   6   1      395.55      292.74     14.38 o
   8   6   1        4.26       -4.98      4.98 o
   9   6   1       68.89       37.46      6.77 o
  10   6   1        6.88       -8.80      8.80 o
  11   6   1       71.94       20.67      8.69 o
  12   6   1       73.51       13.75      7.29 o
  13   6   1        0.02       -8.38      8.38 o
  14   6   1       55.50       72.85     11.00 o
  15   6   1        5.07       28.04     11.70 o
  16   6   1        7.84       -6.00     20.76 o
  17   6   1        1.47      -22.93     22.93 o
  18   6   1       13.59        3.61     24.99 o
 -18   7   1        6.97       -5.92     24.66 o
 -17   7   1       14.53       -7.79     15.06 o
 -16   7   1       11.71       -3.01     14.48 o
 -15   7   1        2.12      -11.32     11.32 o
 -14   7   1       76.94       81.98     13.68 o
 -13   7   1      198.32      175.37     15.55 o
 -12   7   1      687.16      561.48     20.84 o
 -11   7   1      448.77      462.41     17.07 o
 -10   7   1     1012.40      912.98     26.62 o
  -9   7   1      652.88      573.17     25.65 o
  -8   7   1     1042.17      910.14     37.44 o
  -7   7   1     1041.86      776.70     23.15 o
  -6   7   1      918.45      852.70     22.90 o
  -5   7   1      712.56      585.49     14.83 o
  -4   7   1      818.52      642.22     17.09 o
  -3   7   1     1104.91      994.53     26.79 o
  -2   7   1     4546.48     4076.12     83.66 o
  -1   7   1     3423.66     3785.37     67.77 o
   0   7   1     5697.58     5804.21    111.47 o
   1   7   1     4696.84     5173.20    102.23 o
   2   7   1     2922.24     2844.98     61.66 o
   3   7   1      814.80      701.64     16.71 o
   4   7   1       14.60       32.32      3.16 o
   5   7   1      552.81      426.48     20.94 o
   6   7   1      593.04      563.01     18.98 o
   7   7   1       14.07        3.69      7.90 o
   8   7   1       21.09       -1.65      8.44 o
   9   7   1      378.63      363.25     19.77 o
  10   7   1      369.53      305.62     14.28 o
  11   7   1      474.93      416.10     17.62 o
  12   7   1      180.49      150.99     12.15 o
  13   7   1      134.48      110.88     11.43 o
  14   7   1      151.01      201.90     16.98 o
  15   7   1       69.72       61.44     17.65 o
  16   7   1        0.60      -32.40     32.40 o
  17   7   1       25.81      -24.93     24.93 o
  18   7   1        9.76       19.90     34.07 o
 -18   8   1        0.77       -2.14     22.08 o
 -17   8   1        4.69      -11.11     15.73 o
 -16   8   1        0.25       -9.77     11.25 o
 -15   8   1        0.58       -7.83     10.40 o
 -14   8   1        4.09       -9.84      9.84 o
 -13   8   1       13.58       -8.54      8.54 o
 -12   8   1       16.98       -8.61      8.61 o
 -11   8   1        4.36        2.42      6.72 o
 -10   8   1        2.40       19.90      8.30 o
  -9   8   1       32.02       31.71      8.46 o
  -8   8   1      115.95       88.27      7.70 o
  -7   8   1      374.58      386.00     14.64 o
  -6   8   1      173.82      124.98     10.04 o
  -5   8   1        2.46       -6.12      6.63 o
  -4   8   1       56.89       39.41      5.00 o
  -3   8   1      161.45      180.37      9.98 o
  -2   8   1      610.80      659.76     17.72 o
  -1   8   1       10.06       13.95      4.50 o
   0   8   1      231.12      225.48      7.88 o
   1   8   1        2.55        6.04      4.84 o
   2   8   1       83.88       79.73      6.37 o
   3   8   1      152.39      155.46      6.68 o
   4   8   1        0.01       -2.97      2.97 o
   5   8   1      318.07      286.55     10.32 o
   6   8   1      191.04      171.32      8.70 o
   7   8   1       76.90       71.56      8.41 o
   8   8   1      132.12      121.69      8.42 o
   9   8   1        0.21       -6.29      6.29 o
  10   8   1       14.75       13.07      7.03 o
  11   8   1        0.41       16.79      7.85 o
  12   8   1       33.72        2.03      7.88 o
  13   8   1        9.48       -8.64      8.64 o
  14   8   1        1.10      -12.14     12.14 o
  15   8   1        0.04      -15.79     15.79 o
  16   8   1        3.63       -6.89     16.75 o
  17   8   1        0.03       -7.69     16.83 o
 -17   9   1       99.00      158.33     26.10 o
 -16   9   1        0.62        6.81     15.48 o
 -15   9   1       16.00       33.27     12.76 o
 -14   9   1       25.56       28.16     12.32 o
 -13   9   1       10.94       -9.72      9.72 o
 -12   9   1       20.31       -7.70      8.15 o
 -11   9   1       39.22        2.34      8.17 o
 -10   9   1      265.94      233.92     12.76 o
  -9   9   1      694.18      624.58     24.60 o
  -8   9   1      932.83      775.20     24.66 o
  -7   9   1      952.83      749.86     23.27 o
  -6   9   1      356.16      306.28     11.03 o
  -5   9   1      200.49      131.80      7.90 o
  -4   9   1       96.06       60.04      5.66 o
  -3   9   1       67.27       57.54      4.71 o
  -2   9   1      288.04      216.73     12.45 o
  -1   9   1      397.20      316.92     12.48 o
   0   9   1     1395.09     1224.73     35.57 o
   1   9   1     2223.52     2291.65     50.06 o
   2   9   1     1392.19     1445.38     38.06 o
   3   9   1      420.66      680.67     18.21 o
   4   9   1     1040.78     1019.47     27.03 o
   5   9   1       18.89       52.91      5.85 o
   6   9   1       15.31       -6.95      6.95 o
   7   9   1      215.46      140.17     13.10 o
   8   9   1      388.58      208.53     14.20 o
   9   9   1      887.18      768.84     25.93 o
  10   9   1      443.32      432.83     19.49 o
  11   9   1      114.66       89.05      8.95 o
  12   9   1        7.42       -8.64      8.64 o
  13   9   1        0.51      -11.74     11.74 o
  14   9   1       18.00        3.28     16.82 o
  15   9   1       62.59      104.58     20.64 o
  16   9   1       13.42       22.60     17.91 o
 -16  10   1        0.00       15.19     17.14 o
 -15  10   1       12.66       30.66     16.15 o
 -14  10   1        1.07       -4.86     11.46 o
 -13  10   1        5.68       -7.09      9.35 o
 -12  10   1        0.04       -9.00      9.00 o
 -11  10   1       35.97       22.30      8.17 o
 -10  10   1        3.28       -7.48      7.48 o
  -9  10   1        6.08       -7.20      7.20 o
  -8  10   1       18.01       -7.51      7.51 o
  -7  10   1       75.45       34.51      8.26 o
  -6  10   1       24.01       -2.02      7.09 o
  -5  10   1       10.63        2.35      6.08 o
  -4  10   1       10.36        9.17      6.77 o
  -3  10   1        6.70       -8.40      8.40 o
  -2  10   1      200.03      213.24     10.20 o
  -1  10   1       36.15       44.58      7.19 o
   0  10   1        1.79       -5.98      5.98 o
   1  10   1        1.60       34.21      9.01 o
   2  10   1      196.77      211.13     11.08 o
   3  10   1       58.02       80.50      7.55 o
   4  10   1        1.38        9.76      5.12 o
   5  10   1       24.11       31.07      7.14 o
   6  10   1      248.56      242.25     12.04 o
   7  10   1       67.44       44.95      8.31 o
   8  10   1        6.98       -8.43      8.43 o
   9  10   1        5.28       -7.35      7.35 o
  10  10   1        0.20       -7.03      7.03 o
  11  10   1       25.67       -9.99      9.99 o
  12  10   1        8.37      -21.26     21.26 o
  13  10   1        4.35       -9.32     14.95 o
  14  10   1        0.95       14.02     16.40 o
  15  10   1        0.02       34.05     17.75 o
  16  10   1        3.35        4.09     24.24 o
 -15  11   1       25.62        9.81     17.78 o
 -14  11   1      101.82      111.64     20.39 o
 -13  11   1      165.43      153.12     18.54 o
 -12  11   1      188.44      157.83     13.76 o
 -11  11   1      155.24      129.33     12.60 o
 -10  11   1      178.18      180.42     13.25 o
  -9  11   1       18.31        2.46      7.98 o
  -8  11   1       73.39       37.98      8.70 o
  -7  11   1      100.99       60.61      8.95 o
  -6  11   1      284.24      242.30     22.61 o
  -5  11   1      769.14      639.65     30.20 o
  -4  11   1     2196.59     2115.56     60.74 o
  -3  11   1     1458.85     1656.36     53.70 o
  -2  11   1     1523.25     1727.54     63.73 o
  -1  11   1      260.06     1088.82     63.95 o
   0  11   1        9.46       43.74     15.51 o
   1  11   1        5.50       -2.33      8.55 o
   2  11   1      179.64      165.66     12.19 o
   3  11   1      491.61      407.78     24.60 o
   4  11   1      932.90      885.08     41.19 o
   5  11   1     1811.06     1900.36     60.73 o
   6  11   1      656.35      694.52     41.54 o
   7  11   1        1.19       23.41     14.27 o
   8  11   1      113.51       61.18     11.36 o
   9  11   1       35.23       -0.93      7.35 o
  10  11   1       45.42       29.54     11.15 o
  11  11   1      117.18       99.77     20.56 o
  12  11   1      148.31      147.17     22.36 o
  13  11   1      122.68      110.79     20.93 o
  14  11   1      126.28      145.42     22.81 o
  15  11   1       76.60       73.97     29.24 o
 -14  12   1        6.19        3.01     23.21 o
 -13  12   1        0.09      -15.41     15.41 o
 -12  12   1        3.12      -12.76     12.76 o
 -11  12   1        3.60       -9.43      9.43 o
 -10  12   1       26.32       20.44     10.69 o
  -9  12   1       32.95       26.84      9.79 o
  -8  12   1        2.76       -2.37      8.42 o
  -7  12   1       14.30       15.75      8.55 o
  -6  12   1        6.46        4.98      8.68 o
  -5  12   1        1.72       -7.64      7.64 o
  -4  12   1        0.00       -5.85      8.60 o
  -3  12   1       80.18       97.68     12.83 o
  -2  12   1        0.97        5.37     10.90 o
  -1  12   1       40.25        3.77     14.60 o
   0  12   1      101.92      133.65     34.11 o
   1  12   1        0.17        1.70     21.81 o
   2  12   1        5.16       -0.57      9.16 o
   3  12   1       71.49       78.16     11.58 o
   4  12   1       11.36       17.23      9.80 o
   5  12   1       13.71       -5.20      9.96 o
   6  12   1       16.11       -5.03      8.55 o
   7  12   1       10.35       -9.59      9.59 o
   8  12   1        0.02      -10.15     10.15 o
   9  12   1        0.00      -11.96     11.96 o
  10  12   1        0.42       -9.80     15.81 o
  11  12   1       15.91       37.71     18.53 o
  12  12   1        7.96      -13.29     15.67 o
  13  12   1        1.76      -16.25     17.01 o
  14  12   1        0.21       -1.38     22.40 o
 -13  13   1       29.26       50.10     25.26 o
 -12  13   1        0.42      -14.95     14.95 o
 -11  13   1        0.74      -15.15     15.15 o
 -10  13   1       23.45       -5.05     10.70 o
  -9  13   1      112.33       79.76     12.92 o
  -8  13   1      478.25      518.45     28.64 o
  -7  13   1      559.83      626.48     26.78 o
  -6  13   1      563.63      667.28     27.65 o
  -5  13   1      424.83      494.72     44.81 o
  -4  13   1      326.76      410.45     43.75 o
  -3  13   1      201.77      305.46     30.18 o
  -2  13   1      185.06      241.06     27.15 o
  -1  13   1      310.63      380.13     33.44 o
   0  13   1      274.53      320.53     44.57 o
   1  13   1      497.01      587.41     35.01 o
   2  13   1      315.20      402.18     44.76 o
   3  13   1        4.59      182.91     23.54 o
   4  13   1        1.64       -8.53      9.91 o
   5  13   1       56.26       26.88     17.02 o
   6  13   1      422.81      519.98     40.81 o
   7  13   1      493.16      639.60     31.55 o
   8  13   1      361.10      399.69     33.22 o
   9  13   1      241.24      221.49     26.45 o
  10  13   1       24.72       15.59     17.07 o
  11  13   1        0.88      -17.00     17.00 o
  12  13   1       30.88        5.17     17.61 o
 -11  14   1        7.17       -2.96     19.42 o
 -10  14   1        0.10      -14.16     14.16 o
  -9  14   1        0.05      -12.15     12.15 o
  -8  14   1       10.75       -9.59      9.59 o
  -7  14   1       11.26       -0.56     12.24 o
  -6  14   1        3.18      -12.16     12.16 o
  -5  14   1        7.69       10.63     12.07 o
  -4  14   1       17.28       23.73     17.05 o
  -3  14   1       12.12       29.50     16.84 o
  -2  14   1       39.50       37.42     16.45 o
  -1  14   1       41.85       84.88     27.27 o
   0  14   1        5.37       15.38     22.91 o
   1  14   1        6.57       -9.75     21.34 o
   2  14   1       49.79       85.80     16.67 o
   3  14   1      136.41      204.25     19.42 o
   4  14   1       88.70      148.06     25.02 o
   5  14   1       25.36       66.93     14.66 o
   6  14   1        0.29       -4.92     19.81 o
   7  14   1       21.98       11.10     21.18 o
   8  14   1       17.39        1.28     19.82 o
   9  14   1        0.11      -16.37     16.37 o
  10  14   1        1.57      -17.25     17.25 o
  11  14   1        8.55       -1.20     20.89 o
  -9  15   1       51.32       56.12     22.93 o
  -8  15   1       23.36       -5.16     14.88 o
  -7  15   1       11.68      -14.08     14.22 o
  -6  15   1       46.51       28.23     15.81 o
  -5  15   1       72.68       65.67     17.39 o
  -4  15   1      106.65       88.30     19.65 o
  -3  15   1      209.76      281.42     31.57 o
  -2  15   1      114.26      128.05     30.49 o
  -1  15   1      132.56      195.48     34.23 o
   0  15   1      112.35       97.54     29.84 o
   2  15   1      231.36      338.24     40.82 o
   3  15   1      171.16      245.16     34.59 o
   4  15   1       90.06      108.30     24.54 o
   5  15   1       34.68       36.26     22.40 o
   6  15   1        2.51      -17.93     19.14 o
   7  15   1       15.16       -8.95     20.52 o
   8  15   1       25.42       12.81     18.73 o
   9  15   1       22.15       17.31     19.29 o
  -7  16   1       21.94       44.63     26.68 o
  -6  16   1       11.16       21.63     20.54 o
  -5  16   1        0.04        5.56     15.39 o
  -4  16   1       30.61       45.47     17.10 o
  -3  16   1       67.03      120.30     31.66 o
  -2  16   1       47.84      117.46     29.90 o
  -1  16   1       37.30      126.36     31.08 o
   1  16   1        1.76       81.52     43.87 o
   2  16   1       60.96      139.79     27.72 o
   3  16   1       69.55      151.36     28.58 o
   4  16   1       79.41      144.48     28.84 o
   5  16   1        7.40        6.53     21.08 o
   6  16   1        0.60        5.62     25.66 o
   7  16   1        7.96       15.14     26.69 o
   3  17   1       28.17       29.67     27.64 o
 -17   0   2       93.15      142.85     24.86 o
 -16   0   2        2.08       57.64     19.93 o
 -15   0   2      103.93      286.73     21.39 o
 -14   0   2      109.90      377.84     19.49 o
 -13   0   2      357.09      300.47     16.70 o
 -12   0   2     4104.42     4456.91    129.55 o
 -11   0   2     2558.94     2917.84     76.53 o
 -10   0   2     3754.50     3825.00     95.07 o
  -9   0   2     6680.90     6712.89    151.70 o
  -8   0   2     7415.11     7739.23    187.55 o
  -7   0   2     4077.45     3936.06     95.92 o
  -6   0   2     1077.63     1362.14     33.88 o
  -5   0   2     4175.59     3680.81    117.14 o
  -4   0   2     3878.50     4445.79    169.64 o
  -3   0   2      109.61      158.44     11.17 o
  -2   0   2       32.46      246.24     14.44 o
  -1   0   2    13561.43    17494.79    451.36 o
   0   0   2    22109.49    27951.15   1008.87 o
   1   0   2    45945.32    49995.08   4204.89 o
   2   0   2     9249.37    11213.82    404.11 o
   3   0   2     7278.27     8647.81    371.84 o
   4   0   2      308.76      283.48     16.47 o
   5   0   2     5245.14     4685.53    153.41 o
   6   0   2     4158.86     3915.14    130.59 o
   7   0   2     3590.78     3331.80    119.76 o
   8   0   2     4912.35     5357.11    188.09 o
   9   0   2     2431.98     2568.61     78.23 o
  10   0   2     5075.47     5835.47    165.00 o
  11   0   2     3007.07     3358.96    118.68 o
  12   0   2      721.79      739.38     44.77 o
  13   0   2        8.80       30.61     13.96 o
  14   0   2        7.58      158.04     22.29 o
  15   0   2        4.70      374.61     33.29 o
  16   0   2        9.36       77.27     21.56 o
  17   0   2        1.62      -12.81     20.98 o
  18   0   2        0.30      -11.39     36.89 o
 -19   1   2      275.78      585.48     54.96 o
 -18   1   2      181.99      337.60     41.52 o
 -17   1   2       26.81       54.12     17.37 o
 -16   1   2      144.51      356.24     27.24 o
 -15   1   2      449.03      779.15     34.49 o
 -14   1   2      441.24      519.27     22.72 o
 -13   1   2       65.39      122.84     11.04 o
 -12   1   2       11.47       51.18     11.12 o
 -11   1   2      723.22      681.11     20.13 o
 -10   1   2      270.14      345.66     13.56 o
  -9   1   2     1868.44     2040.64     41.62 o
  -8   1   2     2483.80     2694.86     49.98 o
  -7   1   2       21.89       37.43      3.90 o
  -6   1   2        2.81        5.41      1.91 o
  -5   1   2     2749.23     3033.20     82.94 o
  -4   1   2     4120.05     4952.24    131.08 o
  -3   1   2        0.02       -1.57      1.57 o
  -2   1   2       86.88      141.27      5.37 o
  -1   1   2      128.54      156.06     10.00 o
   0   1   2      700.90      801.02     17.19 o
   1   1   2      407.09      594.21     13.66 o
   2   1   2     6760.54     8433.11    184.95 o
   3   1   2     1491.32     1528.40     35.83 o
   4   1   2      854.93      843.98     22.70 o
   5   1   2      131.01      150.38      7.28 o
   6   1   2      582.60      575.05     21.55 o
   7   1   2      663.04      703.30     26.40 o
   8   1   2       23.72       61.90      8.34 o
   9   1   2      641.41      720.91     20.22 o
  10   1   2     2899.52     2932.14     92.28 o
  11   1   2     1884.32     1757.54     60.99 o
  12   1   2      365.90      681.70     23.87 o
  13   1   2      145.53      146.00     15.86 o
  14   1   2      289.70      468.77     28.89 o
  15   1   2      456.86      451.34     24.65 o
  16   1   2      123.54      119.66     20.69 o
  17   1   2       38.10       27.48     16.80 o
  18   1   2       10.88      -14.05     22.71 o
 -19   2   2       14.67      164.90     28.56 o
 -18   2   2        2.66       76.00     23.54 o
 -17   2   2       23.66       19.28     16.74 o
 -16   2   2      264.81      398.06     23.86 o
 -15   2   2      491.40      760.45     34.13 o
 -14   2   2      608.50      877.34     29.88 o
 -13   2   2      206.55      275.28     11.38 o
 -12   2   2      486.99      543.57     15.21 o
 -11   2   2        3.09       -5.93      5.93 o
 -10   2   2      392.55      314.10      9.89 o
  -9   2   2       15.90       -4.30      4.30 o
  -8   2   2      244.93      257.09      9.06 o
  -7   2   2     1426.99     1281.13     23.47 o
  -6   2   2      273.21      188.63      6.55 o
  -5   2   2     5559.67     4997.31    120.58 o
  -4   2   2     9260.69     9113.49    206.83 o
  -3   2   2     8103.46     8252.86    191.70 o
  -2   2   2       25.68       37.78      2.89 o
  -1   2   2     6988.47     7242.13    151.73 o
   0   2   2    16736.10    21522.69    458.91 o
   1   2   2      512.59      728.46     18.21 o
   2   2   2     9594.63    11251.16    202.03 o
   3   2   2      522.92      585.82     13.23 o
   4   2   2     1796.12     1613.27     52.19 o
   5   2   2     5473.46     4824.66    139.67 o
   6   2   2     7911.87     7416.77    159.05 o
   7   2   2     4525.58     4216.79     99.82 o
   8   2   2      982.49      990.97     24.69 o
   9   2   2      375.81      360.69     16.58 o
  10   2   2      215.08      431.14     33.84 o
  11   2   2      149.16      426.77     17.66 o
  12   2   2      766.39      968.82     34.68 o
  13   2   2      304.73      277.71     21.73 o
  14   2   2      379.89      549.71     24.45 o
  15   2   2      137.10      472.04     24.96 o
  16   2   2      261.12      406.52     22.19 o
  17   2   2       57.93       86.28     14.32 o
  18   2   2       28.00       19.48     21.91 o
 -19   3   2      121.15      170.64     29.87 o
 -18   3   2      128.53      183.77     29.55 o
 -17   3   2       30.54       69.06     14.73 o
 -16   3   2       83.30       92.51     15.85 o
 -15   3   2      268.56      298.21     21.08 o
 -14   3   2      203.74      182.45     13.67 o
 -13   3   2      159.14      165.60     11.06 o
 -12   3   2       40.16       60.94      6.51 o
 -11   3   2        3.67        7.71      4.26 o
 -10   3   2      561.43      650.01     16.52 o
  -9   3   2      637.41      676.40     16.48 o
  -8   3   2     1026.44      941.67     22.48 o
  -7   3   2      801.71      857.76     23.78 o
  -6   3   2     1500.21     1373.38     31.96 o
  -5   3   2       92.18       56.54      3.31 o
  -4   3   2     1204.19     1160.16     26.88 o
  -3   3   2      162.10      156.34      6.82 o
  -2   3   2       85.38      171.18      5.14 o
  -1   3   2       31.68       38.08      2.13 o
   0   3   2      297.47      543.25     13.63 o
   1   3   2     4353.62     4847.21     78.08 o
   2   3   2      606.20      673.16     12.66 o
   3   3   2      216.49      165.98      5.13 o
   4   3   2      172.71      159.26      4.55 o
   5   3   2      476.29      437.58     11.54 o
   6   3   2      140.97      125.58      6.06 o
   7   3   2       38.12       -0.80      3.76 o
   8   3   2      124.66       78.93      5.52 o
   9   3   2      653.69      674.70     19.63 o
  10   3   2     2407.99     2286.16     59.88 o
  11   3   2      954.46      873.27     28.17 o
  13   3   2        3.66       26.05     45.31 o
  14   3   2      426.40      473.87     26.34 o
  15   3   2      401.15      473.48     21.66 o
  16   3   2       76.74      133.00     16.59 o
  17   3   2       42.24       42.52     17.39 o
  18   3   2        7.05      -23.75     23.75 o
  19   3   2       38.98       63.16     38.53 o
 -19   4   2        0.45       48.39     29.44 o
 -18   4   2        9.67       23.11     23.63 o
 -17   4   2       70.90       84.12     15.60 o
 -16   4   2      251.89      435.19     25.52 o
 -15   4   2       34.04       51.40     11.05 o
 -14   4   2        2.10       -8.54      8.54 o
 -13   4   2       45.72       18.09      7.62 o
 -12   4   2      603.25      589.33     17.83 o
 -11   4   2     1488.96     1537.19     35.54 o
 -10   4   2      788.36      845.93     21.60 o
  -9   4   2     1332.88     1204.41     29.48 o
  -8   4   2     2794.01     2622.68     66.34 o
  -7   4   2     3937.49     3560.40     92.94 o
  -6   4   2       70.53       70.91      4.97 o
  -5   4   2      165.96       90.42      4.99 o
  -4   4   2       81.37      136.97      5.56 o
  -3   4   2      664.91      677.17     15.77 o
  -2   4   2     3469.46     3579.33     75.54 o
  -1   4   2     9073.71     8802.01    161.67 o
   0   4   2     1391.35     1250.12     22.78 o
   1   4   2     3968.26     3577.59     62.58 o
   2   4   2       60.61       21.41      2.08 o
   3   4   2        4.07        1.00      1.58 o
   4   4   2      751.62      703.04     14.38 o
   5   4   2       41.47       35.51      3.24 o
   6   4   2       90.39       45.42      4.07 o
   7   4   2      617.97      590.55     17.68 o
   8   4   2     1489.94     1416.40     35.70 o
   9   4   2     1186.53     1096.01     28.85 o
  10   4   2      864.69      843.09     31.69 o
  11   4   2      723.14      637.23     25.83 o
  12   4   2      103.20      119.31      8.82 o
  13   4   2       15.05        4.89      7.26 o
  14   4   2      124.51      230.59     19.77 o
  15   4   2       13.93       53.91     10.34 o
  16   4   2      391.39      540.79     32.80 o
  17   4   2       19.86       52.38     25.45 o
  18   4   2       14.09        3.53     24.55 o
  19   4   2       27.61       66.56     36.39 o
 -19   5   2      119.92      168.35     31.92 o
 -18   5   2       74.39       83.82     25.76 o
 -17   5   2        0.99       25.91     15.82 o
 -16   5   2       14.79       53.49     12.94 o
 -15   5   2      206.73      318.60     26.82 o
 -14   5   2      279.27      393.98     19.46 o
 -13   5   2       75.18       77.26      8.54 o
 -12   5   2        0.14       -7.00      7.00 o
 -11   5   2       27.59        5.84      6.52 o
 -10   5   2      448.54      393.26     12.60 o
  -9   5   2      590.77      501.58     17.13 o
  -8   5   2      135.65       90.96      6.52 o
  -7   5   2       35.45        5.89      4.79 o
  -6   5   2        9.26        0.32      5.66 o
  -5   5   2     1820.14     1799.68     47.73 o
  -4   5   2      114.83       72.28      4.39 o
  -3   5   2      143.46      141.11      4.60 o
  -2   5   2       69.43      104.73      4.76 o
  -1   5   2      495.71      508.07     10.65 o
   0   5   2       51.23      103.43      4.43 o
   1   5   2     2056.47     2279.87     40.24 o
   2   5   2      130.56      134.52      4.45 o
   3   5   2       13.75       -1.95      1.95 o
   4   5   2      348.94      315.25      8.11 o
   5   5   2       58.44       43.12      3.77 o
   6   5   2      169.86      152.77      6.24 o
   7   5   2      434.74      317.25     10.74 o
   8   5   2        0.89       -4.92      4.92 o
   9   5   2      170.88      112.56      7.27 o
  10   5   2      993.53      987.61     31.07 o
  11   5   2      821.91      716.08     24.39 o
  12   5   2      133.75       93.43      7.99 o
  13   5   2        6.78       -6.57      6.57 o
  14   5   2      424.59      456.92     17.58 o
  15   5   2       76.21       83.63     14.79 o
  16   5   2      257.97      408.76     46.80 o
  17   5   2       33.12       97.74     28.92 o
  18   5   2        7.02       18.20     26.57 o
 -18   6   2        1.12      -14.88     23.23 o
 -17   6   2        2.48        5.32     18.70 o
 -16   6   2      116.29      360.82     28.62 o
 -15   6   2      157.52      255.38     27.29 o
 -14   6   2      496.64      551.74     25.70 o
 -13   6   2      456.47      433.16     17.35 o
 -12   6   2      804.92      782.99     25.03 o
 -11   6   2       75.35       86.76      8.38 o
 -10   6   2       66.56       37.84      5.00 o
  -9   6   2      390.16      184.71      9.05 o
  -8   6   2        2.69       -6.09      6.09 o
  -7   6   2      824.53      700.88     20.27 o
  -6   6   2     2163.90     1679.91     52.68 o
  -5   6   2     6443.25     5359.48    162.19 o
  -4   6   2    11074.21     9336.54    215.02 o
  -3   6   2     5489.21     4924.83    103.86 o
  -2   6   2       94.15      153.88      5.63 o
  -1   6   2     1493.05     1469.53     27.51 o
   0   6   2     2246.15     2394.96     41.82 o
   1   6   2       59.90       44.37      2.80 o
   2   6   2      279.66      231.08      6.09 o
   3   6   2      675.18      580.53     13.39 o
   4   6   2     2376.05     2168.00     47.89 o
   5   6   2     1243.66     1049.63     23.90 o
   6   6   2     3834.08     3273.18     76.82 o
   7   6   2     1641.06     1350.72     37.55 o
   8   6   2      773.84      651.77     17.91 o
   9   6   2       21.98       16.00      6.44 o
  10   6   2       63.16       16.73      6.75 o
  11   6   2       65.73       85.91      8.17 o
  12   6   2      149.04      162.34      9.83 o
  13   6   2       99.71       87.45      9.31 o
  14   6   2      121.63       83.34     16.55 o
  15   6   2      138.58      169.71     20.29 o
  16   6   2      311.75      540.00     58.18 o
  17   6   2       45.49       83.14     30.00 o
  18   6   2       12.67       19.50     36.63 o
 -18   7   2       83.38       86.33     28.19 o
 -17   7   2        2.53      -22.16     22.16 o
 -16   7   2       59.56       61.03     15.70 o
 -15   7   2      378.14      472.25     27.25 o
 -14   7   2      267.51      228.01     17.98 o
 -13   7   2      213.15      180.71     12.71 o
 -12   7   2        6.98       72.19     11.88 o
 -11   7   2      111.81      163.22     22.48 o
 -10   7   2      212.93      177.11     18.57 o
  -9   7   2      503.02      473.86     18.00 o
  -8   7   2      624.37      538.14     19.38 o
  -7   7   2        1.88       -6.67      6.67 o
  -6   7   2      512.18      456.75     17.10 o
  -5   7   2      278.87      221.22     10.43 o
  -4   7   2       12.08        0.23      5.31 o
  -3   7   2       39.46       55.47      6.11 o
  -2   7   2      515.71      584.22     11.78 o
  -1   7   2      135.10      135.28      6.89 o
   0   7   2      337.11      285.48      6.68 o
   1   7   2       97.69       97.53      3.53 o
   2   7   2        0.00        0.46      2.21 o
   3   7   2      315.81      239.67      7.09 o
   4   7   2      475.92      354.03     11.02 o
   5   7   2       73.44       35.41      5.00 o
   6   7   2      518.94      433.31     14.56 o
   7   7   2        5.44       -4.52      4.52 o
   8   7   2       77.06       49.95      5.64 o
   9   7   2      364.43      312.12     15.44 o
  10   7   2      399.40      394.42     14.74 o
  11   7   2      483.23      489.57     19.81 o
  12   7   2      126.58      138.89     14.51 o
  13   7   2       27.23       71.30     15.51 o
  14   7   2      122.19      157.11     16.27 o
  15   7   2      367.29      428.31     37.44 o
  16   7   2      193.35      227.06     36.18 o
  17   7   2        8.61      -15.01     17.45 o
 -17   8   2       84.56       92.45     18.96 o
 -16   8   2       39.57      152.04     28.76 o
 -15   8   2       11.04       50.32     21.88 o
 -14   8   2       79.85       36.46     10.78 o
 -13   8   2       80.69        9.64      9.74 o
 -12   8   2      143.12      133.80     10.52 o
 -11   8   2      918.68      871.07     31.41 o
 -10   8   2     1565.36     1221.41     48.71 o
  -9   8   2     3293.70     2789.24    102.06 o
  -8   8   2     2668.79     2156.81     68.93 o
  -7   8   2     1696.20     1488.93     60.09 o
  -6   8   2      302.42      391.06     18.60 o
  -5   8   2     3064.32     2657.30     79.09 o
  -4   8   2     3355.59     3036.41     88.06 o
  -3   8   2      253.69      268.14     12.12 o
  -2   8   2      380.12      390.40     12.97 o
  -1   8   2     4389.80     4169.75     93.95 o
   0   8   2     8252.82     8360.14    151.79 o
   1   8   2     4577.96     4690.21    104.14 o
   2   8   2      986.42      952.93     27.56 o
   3   8   2      747.70      804.46     18.22 o
   4   8   2      306.46      329.79     10.25 o
   5   8   2      827.86      684.81     23.47 o
   6   8   2      399.34      317.17     17.02 o
   7   8   2      307.47      266.21     12.44 o
   8   8   2      145.73      142.84      9.77 o
   9   8   2     1074.32     1019.27     42.81 o
  10   8   2     1235.72     1208.86     36.78 o
  11   8   2     1397.22     1326.54     52.67 o
  12   8   2     1053.94     1114.59     47.47 o
  13   8   2      214.37      234.77     17.65 o
  14   8   2        5.23       18.95     16.43 o
  15   8   2        6.47       63.07     18.59 o
  16   8   2        0.28       34.70     18.29 o
 -17   9   2        0.83        2.09     20.20 o
 -16   9   2       42.40       68.20     17.18 o
 -15   9   2      217.30      313.75     31.01 o
 -14   9   2      284.52      331.98     31.80 o
 -13   9   2      147.54      152.22     13.62 o
 -12   9   2       54.77       21.47      9.66 o
 -11   9   2      100.93       69.51      9.94 o
 -10   9   2      206.44      140.86     15.55 o
  -9   9   2      239.55      173.41     17.00 o
  -8   9   2      189.65      129.18     10.63 o
  -7   9   2        3.14       -8.51      8.51 o
  -6   9   2       35.29       21.59      7.37 o
  -5   9   2      345.76      327.92     12.09 o
  -4   9   2      139.08      150.11     10.74 o
  -3   9   2        0.62        5.73      4.84 o
  -2   9   2        3.85       -4.02      4.02 o
  -1   9   2       79.30       54.77      5.18 o
   0   9   2      384.19      327.26      9.93 o
   1   9   2        1.88       11.72      7.59 o
   2   9   2       15.79        5.02      5.51 o
   3   9   2      250.38      133.43      7.60 o
   4   9   2      996.83      978.12     29.87 o
   5   9   2      313.46      272.87     14.62 o
   6   9   2      363.91      319.47     16.31 o
   7   9   2      175.81      126.35     11.27 o
   8   9   2        0.46       -9.44      9.44 o
   9   9   2      110.65       54.69      8.28 o
  10   9   2      301.61      266.21     22.06 o
  11   9   2      413.74      427.95     29.21 o
  12   9   2       12.75      -11.20     11.89 o
  13   9   2       28.30       11.97     17.01 o
  14   9   2      171.35      166.81     23.10 o
  15   9   2      176.84      143.36     22.94 o
  16   9   2      139.97      171.67     24.66 o
 -16  10   2       85.85      133.42     24.70 o
 -15  10   2      107.95      127.94     33.00 o
 -14  10   2      230.49      202.40     33.00 o
 -13  10   2      258.88      242.08     31.93 o
 -12  10   2      266.73      270.28     15.76 o
 -11  10   2       63.74       50.31      9.52 o
 -10  10   2       12.81       -7.51      7.51 o
  -9  10   2       12.07       -7.39      7.39 o
  -8  10   2        1.09       -5.19      7.29 o
  -7  10   2      796.56      747.51     29.40 o
  -6  10   2     1122.27      973.05     34.96 o
  -5  10   2     2560.60     2339.35     72.32 o
  -4  10   2     5209.51     5147.98    151.88 o
  -3  10   2     2817.22     3734.92    103.98 o
  -2  10   2      349.61      846.63     39.71 o
  -1  10   2       77.98      110.91      7.00 o
   0  10   2      288.54      288.52     13.06 o
   1  10   2      266.58      309.54     13.75 o
   2  10   2        1.72       66.22      8.13 o
   3  10   2      562.12      419.64     21.52 o
   4  10   2      782.90      910.56     40.06 o
   5  10   2     2191.13     2192.31     69.42 o
   6  10   2     2096.30     2060.52     70.84 o
   7  10   2     1107.55     1145.89     37.48 o
   8  10   2      284.37      251.58     17.62 o
   9  10   2        1.06       -8.66      8.66 o
  10  10   2       18.18       -5.13     11.80 o
  11  10   2        4.21      -11.75     11.75 o
  12  10   2       55.18       45.43     17.83 o
  13  10   2       43.54       48.91     18.57 o
  14  10   2       45.17       25.53     17.83 o
  15  10   2      116.61      142.07     23.26 o
 -15  11   2       96.95      107.04     19.42 o
 -14  11   2      234.70      431.44     32.25 o
 -13  11   2       53.73       48.01     20.94 o
 -12  11   2        0.71       -6.23     14.84 o
 -11  11   2        3.55        5.63     10.20 o
 -10  11   2       97.82       94.04     10.79 o
  -9  11   2       84.41       84.90     10.58 o
  -8  11   2       58.25       52.79      9.82 o
  -7  11   2       20.31       10.48      8.46 o
  -6  11   2       68.72       66.46     12.56 o
  -5  11   2        8.36       -9.13      9.13 o
  -4  11   2        4.91       -8.21      8.21 o
  -3  11   2        7.74       -8.99      8.99 o
  -2  11   2        0.06       -9.13      9.13 o
  -1  11   2       14.03       -6.35      6.35 o
   0  11   2       23.88       -5.99      7.71 o
   1  11   2       56.30       36.49      8.30 o
   2  11   2        6.18       -6.53      6.53 o
   3  11   2      249.30      221.91     13.12 o
   4  11   2      169.92      217.19     18.64 o
   5  11   2      503.80      514.25     21.67 o
   6  11   2      133.09      110.88     12.44 o
   7  11   2      155.81      120.74     12.15 o
   8  11   2        6.74      -10.67     10.67 o
   9  11   2      165.76      154.15     16.31 o
  10  11   2      172.44      158.21     16.77 o
  11  11   2      132.45      108.09     20.39 o
  12  11   2       17.25        3.17     16.62 o
  13  11   2       36.11       54.92     19.12 o
  14  11   2      112.05      119.90     22.39 o
 -14  12   2        8.60       25.56     22.33 o
 -13  12   2       33.90       47.74     27.79 o
 -12  12   2      127.85      118.14     13.15 o
 -11  12   2      200.63      182.09     16.24 o
 -10  12   2      228.92      206.48     16.98 o
  -9  12   2      104.11       48.49     11.05 o
  -8  12   2      284.08      294.79     19.01 o
  -7  12   2      266.59      266.28     27.37 o
  -6  12   2        9.19        9.65      9.67 o
  -5  12   2       23.68        9.28      8.94 o
  -4  12   2       15.70       -8.18     10.52 o
  -3  12   2        3.38       -9.88      9.88 o
  -2  12   2       18.76       10.47     15.22 o
  -1  12   2      350.30      382.31     30.42 o
   0  12   2      693.81      835.04     41.76 o
   1  12   2      867.08     1103.65     43.74 o
   2  12   2      552.14      787.58     36.31 o
   3  12   2       94.10      310.65     24.74 o
   4  12   2        1.25       -1.32      7.44 o
   5  12   2      122.18      112.52     12.64 o
   6  12   2       18.44       20.77     10.13 o
   7  12   2       26.48        0.46     12.05 o
   8  12   2      262.25      195.12     20.38 o
   9  12   2      469.53      482.14     35.18 o
  10  12   2      416.69      490.82     41.98 o
  11  12   2      210.54      180.74     24.27 o
  12  12   2      111.66      116.54     21.82 o
  13  12   2       24.34       21.40     19.36 o
 -13  13   2       35.70       43.38     24.96 o
 -12  13   2        2.75      -12.95     12.95 o
 -11  13   2       38.21       29.49     13.50 o
 -10  13   2       27.00        8.49     10.94 o
  -9  13   2       23.84       17.49     10.98 o
  -8  13   2        3.71      -10.08     10.08 o
  -7  13   2        0.36       -9.89      9.89 o
  -6  13   2       15.70       16.35      9.92 o
  -5  13   2       55.45       95.82     11.95 o
  -4  13   2       19.90       33.30      9.55 o
  -3  13   2        0.35       -1.37     11.13 o
  -2  13   2        0.57        4.68     13.54 o
  -1  13   2       20.03       50.49     22.73 o
   0  13   2       58.70      122.26     19.87 o
   1  13   2        2.20       38.78     11.16 o
   2  13   2       10.61       -5.19     10.27 o
   3  13   2       15.35        0.83      9.75 o
   4  13   2      113.37      105.83     15.46 o
   5  13   2      248.73      265.14     21.52 o
   6  13   2      177.05      225.04     26.45 o
   7  13   2       72.07       74.25     16.33 o
   8  13   2        5.00      -17.59     17.59 o
   9  13   2       13.43        4.20     17.74 o
  10  13   2      169.39      237.69     28.84 o
  11  13   2       41.11       40.62     19.85 o
  12  13   2        0.79       -6.51     17.89 o
 -11  14   2       13.38       -6.80     16.25 o
 -10  14   2        1.65      -12.29     12.29 o
  -9  14   2        6.75      -12.16     12.16 o
  -8  14   2      129.43      117.90     12.89 o
  -7  14   2      225.43      219.09     17.76 o
  -6  14   2      339.67      391.90     23.74 o
  -5  14   2      579.78      704.20     37.26 o
  -4  14   2      825.61     1091.96     61.04 o
  -3  14   2     1075.93     1614.50    101.10 o
  -2  14   2      276.38      717.69     72.69 o
  -1  14   2       47.52       75.07     27.78 o
   0  14   2       63.38      122.56     23.47 o
   1  14   2       95.61      126.23     19.04 o
   2  14   2       27.86      139.55     21.83 o
   3  14   2       45.88      140.18     26.82 o
   4  14   2      510.05      592.22     33.36 o
   5  14   2      892.99     1203.43     62.06 o
   6  14   2      932.36     1369.61    227.69 o
   7  14   2      407.94      549.98     88.80 o
   8  14   2       30.18       16.06     18.19 o
   9  14   2        7.06      -17.80     17.80 o
  10  14   2       21.38        6.91     18.81 o
  -9  15   2       67.52       92.38     14.15 o
  -8  15   2       23.47       14.33     11.99 o
  -7  15   2        2.76      -14.17     14.17 o
  -6  15   2        5.19        5.34     14.61 o
  -5  15   2       14.67       15.97     16.70 o
  -4  15   2       12.46       11.76     16.85 o
  -3  15   2        0.87       12.47     24.19 o
  -2  15   2        0.68       -8.39     23.76 o
  -1  15   2        0.01        6.34     22.71 o
   0  15   2       10.52       17.84     19.62 o
   1  15   2        2.24      -14.87     14.87 o
   2  15   2        3.55      -10.90     20.98 o
   3  15   2       22.14       10.40     21.08 o
   4  15   2       30.25       25.29     22.33 o
   5  15   2       41.70       10.39     21.85 o
   6  15   2       76.13       67.07     24.59 o
   7  15   2       30.46       15.31     19.44 o
   8  15   2        2.24      -15.34     18.14 o
  -6  16   2        0.64        6.91     15.54 o
  -5  16   2       46.72       74.52     17.95 o
  -4  16   2       79.23      107.54     21.25 o
  -3  16   2       14.26       24.03     27.11 o
  -2  16   2       16.74       28.26     26.29 o
  -1  16   2      210.49      336.02     49.72 o
   0  16   2      644.41      957.27     93.06 o
   2  16   2      565.55      814.74     88.62 o
   4  16   2        9.50       59.51     24.15 o
   5  16   2      120.35      151.05     29.23 o
   6  16   2      117.41      152.73     50.46 o
 -19   1   3       52.11       91.65     24.95 o
 -18   1   3       54.79      124.01     25.53 o
 -17   1   3       56.62       98.19     22.65 o
 -16   1   3       39.21       29.57     15.93 o
 -15   1   3      129.14      194.98     13.45 o
 -14   1   3       99.84      126.00      8.34 o
 -13   1   3        5.89        6.48      4.90 o
 -12   1   3        3.80        0.46      4.30 o
 -11   1   3      663.13      649.84     14.32 o
 -10   1   3      275.26      251.03      8.30 o
  -9   1   3     2408.95     2356.95     42.84 o
  -8   1   3      385.78      324.78      8.61 o
  -7   1   3      664.74      648.41     14.67 o
  -6   1   3     3073.90     3693.90     88.11 o
  -5   1   3      430.00      556.80     14.34 o
  -4   1   3     1939.81     2394.08     51.66 o
  -3   1   3     4812.91     6110.32    205.64 o
  -2   1   3     2742.03     3136.31     67.39 o
  -1   1   3     5070.98     5975.42    135.74 o
   0   1   3     1281.59     2027.13     57.86 o
   1   1   3     2444.83     3167.29     78.62 o
   2   1   3     8485.70     9494.68    226.33 o
   3   1   3     4751.08     5331.30    133.74 o
   4   1   3      240.64      242.52      8.01 o
   5   1   3       54.30       37.42      2.68 o
   6   1   3     1959.62     1985.40     54.84 o
   7   1   3      907.51      975.08     31.42 o
   8   1   3     1602.62     1591.55     48.68 o
   9   1   3      647.83      673.81     21.32 o
  10   1   3      436.88      427.24     15.52 o
  11   1   3     1076.66      995.61     27.17 o
  12   1   3      634.57      534.92     21.64 o
  13   1   3      181.45      153.64     13.26 o
  14   1   3      170.51      166.12     14.70 o
  15   1   3       83.81       92.52     16.46 o
  16   1   3        1.04      -14.94     14.94 o
  17   1   3       31.72      -16.22     16.22 o
 -19   2   3        0.07       24.31     22.79 o
 -18   2   3        7.80        9.48     21.15 o
 -17   2   3        5.27      -13.68     19.91 o
 -16   2   3        1.59        8.41     12.19 o
 -15   2   3       12.89       28.91     10.65 o
 -14   2   3       28.27       64.84      8.29 o
 -13   2   3        1.01       28.14      6.25 o
 -12   2   3       83.74       96.44      5.55 o
 -11   2   3      193.39      175.39     11.88 o
 -10   2   3      251.92      238.86      8.39 o
  -9   2   3      175.67      127.39      6.21 o
  -8   2   3        8.57        3.51      4.23 o
  -7   2   3      135.54      143.40      6.03 o
  -6   2   3       46.23       42.10      4.03 o
  -5   2   3      148.96      160.74      6.89 o
  -4   2   3      226.88      238.96      9.27 o
  -3   2   3        7.30       37.94      3.42 o
  -2   2   3       64.66       60.69      4.61 o
  -1   2   3      121.37       90.33      3.93 o
   0   2   3        5.04       29.57      2.31 o
   1   2   3     1271.75     1524.08     32.46 o
   2   2   3      102.69       93.51      4.10 o
   3   2   3     1265.80     1378.42     29.64 o
   4   2   3      893.53     1016.37     27.79 o
   5   2   3        2.49        4.88      2.74 o
   6   2   3       76.15       65.70      5.23 o
   7   2   3       24.84       30.36      5.42 o
   8   2   3      173.94      166.16      9.79 o
   9   2   3      120.22      154.12     12.44 o
  10   2   3       25.36       42.49      7.47 o
  11   2   3      111.67       81.55      9.55 o
  12   2   3        9.40        3.19     15.10 o
  13   2   3        3.76       63.32     20.09 o
  14   2   3       13.49       88.84     24.09 o
  15   2   3        0.27       26.20     23.71 o
  16   2   3        2.56      -13.65     13.65 o
  17   2   3        4.55      -17.32     19.41 o
 -19   3   3       21.82       25.36     23.05 o
 -18   3   3       14.91       43.03     23.32 o
 -17   3   3       15.50       13.73     21.73 o
 -16   3   3       35.70       42.76     11.99 o
 -15   3   3       73.35       46.52     10.58 o
 -14   3   3      324.87      325.61     15.73 o
 -13   3   3      608.78      671.51     21.52 o
 -12   3   3      332.34      343.77     11.76 o
 -11   3   3     2001.27     2100.50     48.01 o
 -10   3   3      410.77      440.92     13.51 o
  -9   3   3       80.75       64.20      5.09 o
  -8   3   3      629.59      515.97     17.01 o
  -7   3   3       10.43       -3.66      3.66 o
  -6   3   3      801.62      764.26     28.57 o
  -5   3   3     6265.86     6890.39    190.61 o
  -4   3   3     4125.75     4903.52    124.47 o
  -3   3   3     4604.64     5575.44    119.05 o
  -2   3   3     9260.21     9867.45    208.32 o
  -1   3   3      461.47      445.56     10.93 o
   0   3   3     3331.57     4152.93     76.11 o
   1   3   3     2418.59     3154.58     79.34 o
   2   3   3     4868.96     5524.65    119.12 o
   3   3   3     3710.70     3873.05     70.97 o
   4   3   3     9649.74    10038.08    201.23 o
   5   3   3     1834.35     1927.30     51.43 o
   6   3   3     2198.45     2052.38     54.80 o
   7   3   3     1822.89     1868.50     49.03 o
   8   3   3      286.64      222.68      9.19 o
   9   3   3      684.53      565.81     16.88 o
  10   3   3      211.74      229.42     10.87 o
  11   3   3      502.72      464.27     18.05 o
  12   3   3      118.86       83.96      9.55 o
  13   3   3        5.42       -7.77      7.77 o
  14   3   3      172.73      175.15     11.94 o
  15   3   3       12.76        1.85     10.62 o
  16   3   3      105.09       83.81     13.47 o
  17   3   3       61.99       47.97     27.17 o
  18   3   3       28.97       12.50     35.19 o
 -19   4   3        0.60        2.77     22.48 o
 -18   4   3       13.36       23.69     22.73 o
 -17   4   3        7.51       11.40     36.00 o
 -16   4   3       19.26       90.59     21.39 o
 -15   4   3        0.20       27.10     14.53 o
 -14   4   3        2.31       -7.67      7.67 o
 -13   4   3        0.84       -6.68      6.68 o
 -12   4   3        2.12       -6.35      6.35 o
 -11   4   3        0.01       -6.09      6.09 o
 -10   4   3       11.39       -5.15      5.15 o
  -9   4   3      117.13       71.00      7.49 o
  -8   4   3       91.15       61.59      6.47 o
  -7   4   3       66.21       16.15      4.20 o
  -6   4   3       15.74       -2.86      2.86 o
  -5   4   3       28.45        7.60      2.58 o
  -4   4   3      346.19      316.82     12.17 o
  -3   4   3      116.69      176.57      7.58 o
  -2   4   3       63.12       66.06      4.75 o
  -1   4   3      142.72      136.03      4.28 o
   0   4   3      310.66      424.45      8.26 o
   1   4   3      125.12      124.60      3.62 o
   2   4   3       15.48       17.36      1.60 o
   3   4   3     2474.37     2643.71     48.15 o
   4   4   3      109.90      140.81      5.39 o
   5   4   3     1308.38     1242.07     25.97 o
   6   4   3        6.35       -2.83      2.83 o
   7   4   3      102.71       52.33      5.06 o
   8   4   3        8.96       23.90      7.32 o
   9   4   3      143.17      116.68      8.18 o
  10   4   3       79.52       70.16      7.83 o
  11   4   3      105.76       67.24     12.26 o
  12   4   3       18.33       -6.80      6.80 o
  13   4   3        2.73       -7.23      7.23 o
  14   4   3       11.19       12.43      9.84 o
  15   4   3        2.96      -10.64     10.64 o
  16   4   3        7.37       24.59     19.96 o
  17   4   3        3.52       26.38     31.76 o
  18   4   3        0.85       -1.87     34.29 o
 -19   5   3        0.63      -27.24     37.62 o
 -18   5   3        1.41       -2.19     21.73 o
 -17   5   3       21.51       34.71     21.30 o
 -16   5   3      191.85      266.12     23.63 o
 -15   5   3      340.50      365.64     19.26 o
 -14   5   3      344.01      369.50     16.46 o
 -13   5   3      103.17       87.19      8.79 o
 -12   5   3       26.21       -2.95      7.07 o
 -11   5   3        4.79       -7.53      7.53 o
 -10   5   3       23.56        5.51      8.88 o
  -9   5   3       14.80        2.83      6.01 o
  -8   5   3       35.58       16.28      6.27 o
  -7   5   3      824.36      685.21     22.87 o
  -6   5   3     1288.22      967.33     34.00 o
  -5   5   3      409.03      309.15     13.76 o
  -4   5   3      418.35      531.92     16.80 o
  -3   5   3      394.36      410.19     11.00 o
  -2   5   3      429.98      450.46     10.38 o
  -1   5   3     4014.14     4237.35     79.20 o
   0   5   3      151.75      462.54     17.91 o
   1   5   3      268.38      295.95      8.21 o
   2   5   3     1580.61     1577.93     26.71 o
   3   5   3      689.10      811.22     16.21 o
   4   5   3      479.93      462.30     11.83 o
   5   5   3       63.60       27.48      4.22 o
   6   5   3     3757.44     3200.20     70.57 o
   7   5   3     5897.82     5170.55    122.04 o
   8   5   3     2098.92     1793.88     47.07 o
   9   5   3      811.40      710.73     20.81 o
  10   5   3      207.14      225.44     10.45 o
  11   5   3      119.56      114.84      9.70 o
  12   5   3       25.17       -6.55      6.55 o
  13   5   3       64.23       41.27      9.06 o
  14   5   3      145.16      131.16     11.41 o
  15   5   3       49.08       60.25     14.54 o
  16   5   3      175.41      180.02     26.74 o
  17   5   3      136.35      161.04     32.18 o
  18   5   3       25.38       33.52     34.65 o
 -18   6   3        2.29      -21.72     21.72 o
 -17   6   3        4.91      -20.54     20.54 o
 -16   6   3        0.41        0.81     15.00 o
 -15   6   3        3.81        1.90     10.68 o
 -14   6   3        4.49       12.52      8.38 o
 -13   6   3        6.05        4.48      7.26 o
 -12   6   3       51.91       84.70      8.65 o
 -11   6   3       41.53       69.09      8.50 o
 -10   6   3       26.58       29.46     10.77 o
  -9   6   3       78.12       26.32      7.01 o
  -8   6   3      335.50      224.93     12.07 o
  -7   6   3      111.45       87.00      8.01 o
  -6   6   3        6.35       -5.30      5.30 o
  -5   6   3      318.99      188.44     10.75 o
  -4   6   3       84.48       63.75      9.01 o
  -3   6   3      846.77      703.40     18.03 o
  -2   6   3        4.64       -0.03      3.23 o
  -1   6   3      237.57      266.05      6.31 o
   0   6   3      253.55      239.52      6.68 o
   1   6   3      254.41      372.30      8.68 o
   2   6   3      519.56      473.52     10.34 o
   3   6   3       18.53        3.31      2.56 o
   4   6   3      342.45      301.67      9.87 o
   5   6   3      329.45      268.04      9.60 o
   6   6   3       36.71       30.48      4.62 o
   7   6   3       35.14       17.19      5.04 o
   8   6   3       63.44       55.88      6.37 o
   9   6   3       10.38       -5.34      5.34 o
  10   6   3       88.29       45.84      7.18 o
  11   6   3      107.64       50.26      6.59 o
  12   6   3        0.76       -6.16      6.16 o
  13   6   3       11.80       -9.32      9.32 o
  14   6   3        2.62        5.53      9.47 o
  15   6   3        0.01       18.98     16.97 o
  16   6   3        6.81       -6.96     23.45 o
  17   6   3       19.71        5.32     25.19 o
 -18   7   3       28.79       -2.99     23.43 o
 -17   7   3       12.82      -21.44     21.44 o
 -16   7   3        5.14        0.94     23.43 o
 -15   7   3        5.93       -2.54     11.69 o
 -14   7   3       51.69       33.85      9.57 o
 -13   7   3      131.63      120.37     11.29 o
 -12   7   3      262.23      222.82     12.74 o
 -11   7   3      850.56      749.22     36.96 o
 -10   7   3      940.36      859.17     36.12 o
  -9   7   3      966.02      848.25     38.06 o
  -8   7   3      168.56       78.37     11.46 o
  -7   7   3      185.88       93.77     13.07 o
  -6   7   3      763.72      594.26     27.25 o
  -5   7   3      197.28      150.91     11.66 o
  -4   7   3        4.41        1.50      4.36 o
  -3   7   3     1182.75     1124.68     36.45 o
  -2   7   3     1336.30     1268.59     32.88 o
  -1   7   3     1608.98     1378.41     25.89 o
   0   7   3      355.37      307.20      8.65 o
   1   7   3      459.42      345.79     10.60 o
   2   7   3     1904.29     1832.05     46.28 o
   3   7   3     4579.55     4557.62     96.67 o
   4   7   3     2042.07     2060.27     52.93 o
   5   7   3      120.34       84.88      8.57 o
   6   7   3      909.89      841.28     31.73 o
   7   7   3        7.57       -5.94      5.94 o
   8   7   3       28.15        8.30      5.86 o
   9   7   3      141.56      122.34     10.03 o
  10   7   3      344.38      361.04     17.44 o
  11   7   3      402.17      383.88     15.24 o
  12   7   3      494.81      448.43     19.35 o
  13   7   3      267.51      248.10     21.36 o
  14   7   3      116.33      125.74     15.73 o
  15   7   3       37.37       31.77     17.93 o
  16   7   3        3.35       -7.77     16.82 o
  17   7   3        0.83      -14.02     26.96 o
 -17   8   3        0.41      -13.61     14.29 o
 -16   8   3        3.35      -11.57     13.63 o
 -15   8   3       24.80       24.25     12.92 o
 -14   8   3        0.52       -9.49      9.49 o
 -13   8   3        9.51       -4.69      8.27 o
 -12   8   3       37.42        5.12      8.75 o
 -11   8   3       45.72       27.95     10.15 o
 -10   8   3        2.96        3.76      9.12 o
  -9   8   3       38.68       17.22      9.62 o
  -8   8   3      121.78       76.17     15.33 o
  -7   8   3       29.15       22.56      8.20 o
  -6   8   3        0.48       -2.03      6.03 o
  -5   8   3       31.91       67.94      7.32 o
  -4   8   3       76.71       57.20      6.16 o
  -3   8   3      115.70      100.82      6.39 o
  -2   8   3      290.77      269.91      8.37 o
  -1   8   3      192.17      213.85      6.83 o
   0   8   3      120.00      104.56      4.63 o
   1   8   3        5.59        7.49      3.08 o
   2   8   3        4.66       -1.24      3.78 o
   3   8   3       37.83       60.99      5.19 o
   4   8   3       11.82       -4.87      4.87 o
   5   8   3        0.77      -10.22     10.22 o
   6   8   3      302.39      242.44     15.49 o
   7   8   3       17.29       -7.69      7.69 o
   8   8   3      101.76      101.34     10.59 o
   9   8   3       67.46       55.50      8.38 o
  10   8   3        8.75       -1.33      9.65 o
  11   8   3       34.83       45.39     10.71 o
  12   8   3        2.02       38.51     13.06 o
  13   8   3        3.83        1.50     13.93 o
  14   8   3        1.13      -13.80     16.33 o
  15   8   3        0.31      -16.17     16.17 o
  16   8   3       18.80      -11.69     17.90 o
 -16   9   3       75.20       88.37     18.73 o
 -15   9   3       20.21       10.75     14.71 o
 -14   9   3        4.16        0.04     10.73 o
 -13   9   3        5.33       -9.97      9.97 o
 -12   9   3        0.94       -8.29      8.29 o
 -11   9   3      108.84       65.73     11.95 o
 -10   9   3      218.20      168.71     15.76 o
  -9   9   3      528.04      521.11     35.74 o
  -8   9   3        2.02        6.76      7.95 o
  -7   9   3      279.60      237.22     16.91 o
  -6   9   3      603.88      448.40     25.09 o
  -5   9   3      103.87       76.54      8.51 o
  -4   9   3        5.25       -6.88      6.88 o
  -3   9   3        3.27       -4.87      4.87 o
  -2   9   3       21.86       -4.60      4.60 o
  -1   9   3      132.00       68.13      6.17 o
   0   9   3      449.15      524.24     14.97 o
   1   9   3      558.96      568.36     15.68 o
   2   9   3     1436.38     1397.66     37.51 o
   3   9   3     1540.57     1400.78     44.40 o
   4   9   3      186.26      123.16     15.37 o
   5   9   3        6.52       -9.01      9.01 o
   6   9   3      461.62      354.52     24.12 o
   7   9   3      348.40      301.82     18.47 o
   8   9   3      596.88      429.74     23.69 o
   9   9   3      523.30      390.56     23.66 o
  10   9   3      817.79      789.06     36.20 o
  11   9   3      385.15      374.19     24.47 o
  12   9   3      198.01      124.72     16.24 o
  13   9   3       55.54       46.16     19.13 o
  14   9   3        0.50      -15.90     15.90 o
  15   9   3        4.53      -10.89     16.99 o
 -16  10   3        0.07       -5.00     16.02 o
 -15  10   3       40.77       96.80     18.58 o
 -14  10   3       26.64       38.41     14.95 o
 -13  10   3        7.66       -6.41      9.82 o
 -12  10   3        0.31       -9.68      9.68 o
 -11  10   3       51.25       28.01     10.66 o
 -10  10   3       22.97       16.48      8.92 o
  -9  10   3        0.00       -7.77      7.77 o
  -8  10   3        5.42       11.89      8.46 o
  -7  10   3      215.65      282.30     20.65 o
  -6  10   3       16.36        7.50      9.56 o
  -5  10   3        7.90       -6.02      9.29 o
  -4  10   3        1.78       -4.32      8.48 o
  -3  10   3       12.90        5.22      7.01 o
  -2  10   3      185.21      180.39     10.88 o
  -1  10   3      336.47      344.37     12.02 o
   0  10   3      357.94      483.39     14.11 o
   1  10   3        5.85      142.00     17.52 o
   2  10   3       35.11       40.88      6.84 o
   3  10   3       92.99      101.89      8.41 o
   4  10   3        3.03       -4.21      6.33 o
   5  10   3        5.43       -6.62      6.67 o
   6  10   3       89.46       42.15      8.69 o
   7  10   3       78.11       65.35     13.23 o
   8  10   3       33.89       24.47     12.15 o
   9  10   3        0.02       -6.03     11.83 o
  10  10   3        0.00      -12.12     12.12 o
  11  10   3       38.06       14.15     20.53 o
  12  10   3        0.32      -15.58     15.58 o
  13  10   3        1.11      -16.06     16.06 o
  14  10   3        8.87       10.52     27.64 o
  15  10   3       12.26       52.66     41.65 o
 -15  11   3       77.91       60.73     16.68 o
 -14  11   3      229.22      307.38     31.80 o
 -13  11   3      248.89      263.57     28.41 o
 -12  11   3      125.60       77.02     12.14 o
 -11  11   3       55.67       23.15     10.33 o
 -10  11   3       62.86       52.67     10.34 o
  -9  11   3       29.71       16.39      9.54 o
  -8  11   3       10.46        4.24      8.80 o
  -7  11   3      280.34      272.25     20.94 o
  -6  11   3      304.01      313.12     22.23 o
  -5  11   3      129.94       93.44     12.45 o
  -4  11   3       51.27        8.35      9.05 o
  -3  11   3      208.51      111.33     14.74 o
  -2  11   3      780.27      739.15     21.78 o
  -1  11   3      684.31      889.80     40.14 o
   0  11   3      190.69      346.65     23.11 o
   1  11   3       22.62       33.06     10.99 o
   2  11   3       95.76       60.23      9.30 o
   3  11   3      230.61      212.58     14.11 o
   4  11   3      412.18      411.29     19.70 o
   5  11   3      370.47      380.74     20.94 o
   6  11   3      853.21      756.63     34.49 o
   7  11   3      723.79      801.28     36.72 o
   8  11   3      170.65      144.25     18.02 o
   9  11   3       19.69        4.38     12.48 o
  10  11   3       13.30        3.88     16.65 o
  11  11   3        6.81      -15.78     17.42 o
  12  11   3       45.06       25.52     18.63 o
  13  11   3      163.74      200.28     26.63 o
  14  11   3      127.96      101.68     31.25 o
 -14  12   3       11.38       24.57     21.70 o
 -13  12   3       11.39       52.79     16.20 o
 -12  12   3        7.69       22.87     14.29 o
 -11  12   3       21.78       11.14     12.53 o
 -10  12   3       15.18       -7.07     10.03 o
  -9  12   3        5.62       -9.35      9.35 o
  -8  12   3       11.10       -1.34      9.61 o
  -7  12   3        0.55       -8.29      9.91 o
  -6  12   3       28.51       46.68     11.60 o
  -5  12   3       21.22       23.76      9.43 o
  -4  12   3        5.31       -7.02      8.37 o
  -3  12   3       16.09        3.11      8.93 o
  -2  12   3      293.04      339.91     22.48 o
  -1  12   3       29.43      102.46     17.82 o
   0  12   3       46.26       57.44     10.53 o
   1  12   3        0.78        8.65      8.08 o
   2  12   3      165.23      174.10     14.56 o
   3  12   3      231.31      324.96     20.49 o
   4  12   3       88.12      197.21     20.52 o
   5  12   3        4.24        2.71     11.33 o
   6  12   3       38.46       22.81     12.90 o
   7  12   3       54.03       34.23     13.45 o
   8  12   3       13.01       -4.30     12.71 o
   9  12   3        6.17      -16.28     16.28 o
  10  12   3        3.55      -16.84     16.84 o
  11  12   3       13.51       13.60     18.03 o
  12  12   3        4.00       11.85     18.35 o
  13  12   3        2.96      -16.59     25.50 o
 -12  13   3        7.63      -12.23     12.23 o
 -11  13   3       60.24       44.29     13.89 o
 -10  13   3      129.54      111.26     16.13 o
  -9  13   3       37.69       13.08     12.60 o
  -8  13   3       14.26       -9.86      9.86 o
  -7  13   3       39.05        3.09     11.34 o
  -6  13   3      224.52      225.83     17.52 o
  -5  13   3      360.99      456.21     25.06 o
  -4  13   3      267.91      369.87     22.09 o
  -3  13   3      399.32      498.40     25.76 o
  -2  13   3      261.80      461.74     63.99 o
  -1  13   3      149.42      216.56     28.15 o
   0  13   3       21.26       72.05     14.03 o
   1  13   3       29.14       21.56     10.62 o
   2  13   3      173.61      139.95     14.01 o
   3  13   3      229.29      230.68     19.24 o
   4  13   3      241.59      282.03     22.82 o
   5  13   3      150.45      170.25     16.50 o
   6  13   3      352.84      439.38     27.19 o
   7  13   3      503.47      650.99     40.90 o
   8  13   3      317.04      302.72     36.69 o
   9  13   3      259.38      218.61     27.54 o
  10  13   3      171.39      175.99     25.64 o
  11  13   3       59.06       30.80     19.95 o
 -11  14   3        6.56       -1.21     13.91 o
 -10  14   3        9.11        9.03     13.21 o
  -9  14   3        1.23      -11.76     11.76 o
  -8  14   3        9.04       -9.63     10.78 o
  -7  14   3       42.01       47.09     12.43 o
  -6  14   3       55.61       83.20     14.17 o
  -5  14   3       13.00       44.80     12.37 o
  -4  14   3        3.47       26.21     11.77 o
  -3  14   3       37.37       50.67     18.89 o
  -2  14   3       69.55       74.39     28.14 o
  -1  14   3      286.87      408.91     53.06 o
   0  14   3       60.70      187.53     34.62 o
   1  14   3       47.79      116.60     18.00 o
   2  14   3      104.64      146.98     14.86 o
   3  14   3      123.43      214.16     27.93 o
   4  14   3       76.02      162.62     20.39 o
   5  14   3        0.24       41.74     17.78 o
   6  14   3        5.96       14.37     18.73 o
   7  14   3       27.20       43.02     20.33 o
   8  14   3        3.42       -5.94     18.68 o
   9  14   3        0.38      -18.50     18.50 o
  10  14   3       10.43        4.26     28.55 o
  -9  15   3       25.10       29.46     19.64 o
  -8  15   3       12.84       -5.86     11.33 o
  -7  15   3       22.93       15.04     11.92 o
  -6  15   3       41.01       27.37     13.04 o
  -5  15   3       15.38       -1.88     27.34 o
  -4  15   3        1.39      -11.62     24.41 o
  -3  15   3        5.02      -23.45     23.45 o
  -2  15   3       42.26       40.66     28.28 o
  -1  15   3       74.21       41.13     27.56 o
   0  15   3       87.53       74.37     30.58 o
   1  15   3      135.16       96.75     32.13 o
   2  15   3      354.32      485.64     37.45 o
   3  15   3      357.51      649.37     67.99 o
   4  15   3      199.98      243.15     43.92 o
   5  15   3       69.17       59.61     20.41 o
   6  15   3       28.78        3.40     18.95 o
   7  15   3       18.65      -18.41     18.41 o
   8  15   3       11.06      -40.21     40.21 o
  -5  16   3       35.43       34.45     27.97 o
  -4  16   3        5.36      -16.78     26.49 o
  -3  16   3       32.04       58.76     29.80 o
  -2  16   3       87.41      158.49     35.12 o
  -1  16   3       48.96      135.89     33.82 o
   0  16   3        0.46       64.08     28.32 o
   2  16   3      132.72      348.89     54.97 o
   3  16   3      148.65      280.54     50.81 o
   4  16   3       77.47      168.07     33.40 o
 -18   0   4      375.69      977.91    108.07 o
 -17   0   4      128.51      313.37     36.35 o
 -16   0   4       34.99       41.26     13.73 o
 -15   0   4       35.53       25.73     20.43 o
 -14   0   4      223.24      168.89     17.65 o
 -13   0   4      142.96      263.79     46.12 o
 -12   0   4        9.33       27.38      7.22 o
 -11   0   4     1791.76     1907.90     55.27 o
 -10   0   4     2836.46     3229.05     90.97 o
  -9   0   4     8242.65     8169.27    226.99 o
  -8   0   4     5735.87     6092.12    164.50 o
  -7   0   4     1146.53     1293.85     36.94 o
  -6   0   4        5.30        6.24      4.67 o
  -5   0   4     3602.61     3980.62    127.00 o
  -4   0   4      428.98      651.89     28.64 o
  -3   0   4      218.32      339.48     19.71 o
  -2   0   4     1186.49     1631.74     52.94 o
  -1   0   4     4194.28     5164.58    154.26 o
   0   0   4    10284.62    12507.16    450.10 o
   1   0   4     9624.14    11030.18    364.57 o
   2   0   4    15208.51    16698.20    615.19 o
   3   0   4    18628.15    21492.85    779.65 o
   4   0   4     7081.10     8087.45    308.78 o
   5   0   4      390.35      548.41     27.09 o
   6   0   4     3487.79     3770.48    146.57 o
   7   0   4     2759.10     2845.11     90.33 o
   8   0   4       45.93       23.07      5.53 o
   9   0   4     1436.03     1691.85     60.32 o
  10   0   4      437.60     1648.64    243.89 o
  11   0   4     1171.94     1639.31     78.23 o
  12   0   4     1565.78     1703.27     81.02 o
  13   0   4      597.27      558.43     41.25 o
  14   0   4       15.93       65.08     19.83 o
  15   0   4        0.48      301.13     36.91 o
  16   0   4      134.85      451.69     41.29 o
  17   0   4        4.17      -14.75     45.60 o
 -19   1   4      183.18      334.53     61.98 o
 -18   1   4      263.45      452.12     69.13 o
 -17   1   4       82.44       94.81     22.60 o
 -16   1   4        5.21        3.60     11.09 o
 -15   1   4      169.51      159.95     15.89 o
 -14   1   4      456.74      601.37     24.15 o
 -13   1   4      638.48      686.93     18.01 o
 -12   1   4      331.84      266.14      9.73 o
 -11   1   4      141.59      322.74     23.56 o
 -10   1   4      560.42      586.51     19.39 o
  -9   1   4     2421.97     2649.26     62.72 o
  -8   1   4      893.75      960.86     29.32 o
  -7   1   4       42.28       23.75      4.25 o
  -6   1   4     1181.87     1269.65     26.51 o
  -5   1   4      449.72      521.65     13.55 o
  -4   1   4      961.15     1065.47     38.64 o
  -3   1   4       49.84       44.33      3.12 o
  -2   1   4      265.04      361.54      9.26 o
  -1   1   4      207.69      209.17      6.47 o
   0   1   4      717.68      865.75     21.99 o
   1   1   4       92.30       61.18      3.00 o
   2   1   4     1096.60     1148.18     29.03 o
   3   1   4     1310.32     1559.77     34.61 o
   4   1   4      597.63      591.11     17.01 o
   5   1   4      295.32      305.37     11.00 o
   6   1   4     1335.38     1560.95     40.67 o
   7   1   4     2041.99     2229.98     61.05 o
   8   1   4        2.74        9.50      6.67 o
   9   1   4      524.60      651.01     24.24 o
  10   1   4     2393.00     2427.22     60.19 o
  11   1   4     1069.85      963.21     35.93 o
  12   1   4      552.92     1345.70     66.29 o
  13   1   4        3.39      306.99     59.08 o
  14   1   4      143.88      140.55     15.64 o
  15   1   4      336.98      384.82     30.57 o
  16   1   4      370.52      455.79     29.22 o
  17   1   4       91.64       -8.13     45.36 o
 -19   2   4        5.80       92.31     36.63 o
 -18   2   4        1.20       13.90     20.90 o
 -17   2   4        4.67      -15.68     15.68 o
 -16   2   4       68.22       65.46     14.89 o
 -15   2   4      339.76      435.47     30.96 o
 -14   2   4      727.30      848.78     28.17 o
 -13   2   4      523.92      587.77     18.15 o
 -12   2   4       36.21       56.08      6.79 o
 -11   2   4       32.51       17.18      5.05 o
 -10   2   4      641.04      511.01     16.07 o
  -9   2   4     1237.71     1020.08     28.92 o
  -8   2   4      274.80      252.26     10.15 o
  -7   2   4        6.35       -1.11      3.53 o
  -6   2   4     2557.70     2760.24     73.34 o
  -5   2   4     5766.99     6100.13    143.94 o
  -4   2   4     6912.47     7661.98    174.84 o
  -3   2   4     1470.72     1495.96     35.95 o
  -2   2   4       19.63       18.88      2.71 o
  -1   2   4     1382.72     1643.09     42.49 o
   0   2   4     6620.49     8078.94    178.60 o
   1   2   4       20.43      105.52     22.43 o
   2   2   4        7.18        2.05      2.27 o
   3   2   4      300.08      435.50     12.51 o
   4   2   4     3565.29     3767.15     96.69 o
   5   2   4     7874.77     8066.98    178.07 o
   6   2   4     6270.87     6871.65    180.03 o
   7   2   4     3542.84     3885.90    106.27 o
   8   2   4     2019.77     2198.17     61.25 o
   9   2   4      997.58     1211.53     33.33 o
  10   2   4      177.71      612.96     70.21 o
  11   2   4       40.78      494.38     36.45 o
  12   2   4       35.91       76.31     17.65 o
  13   2   4       42.18       31.32     11.22 o
  14   2   4      111.08      144.53     21.82 o
  15   2   4      193.51      495.48     39.13 o
  16   2   4       91.37      533.77     43.41 o
  17   2   4       69.66      113.37     44.44 o
 -19   3   4      132.11      246.93     50.59 o
 -18   3   4       66.25       75.90     24.89 o
 -17   3   4       47.03       33.17     17.22 o
 -16   3   4        3.07      -10.90     10.90 o
 -15   3   4       60.60       27.18      9.17 o
 -14   3   4      279.49      294.19     15.83 o
 -13   3   4      180.69      148.05      9.80 o
 -12   3   4      118.98      111.19      7.08 o
 -11   3   4        0.13       -5.63      5.63 o
 -10   3   4      436.53      458.98     15.73 o
  -9   3   4     1037.72     1089.01     33.84 o
  -8   3   4       53.90       50.11      7.60 o
  -7   3   4        0.93       -4.56      4.56 o
  -6   3   4      334.09      316.98     12.25 o
  -5   3   4     1171.72     1282.76     37.41 o
  -4   3   4      220.92      260.93      8.16 o
  -3   3   4        2.14       12.95      7.74 o
  -2   3   4      222.74      225.30      6.88 o
  -1   3   4      204.28      256.58      9.19 o
   0   3   4      227.29      253.44      7.35 o
   1   3   4     1620.13     1851.57     41.04 o
   2   3   4      419.36      429.61     13.49 o
   3   3   4      271.29      282.67     12.68 o
   4   3   4      855.31      833.43     23.25 o
   5   3   4      931.44      976.61     26.66 o
   6   3   4     1322.33     1381.05     37.88 o
   7   3   4     1373.34     1323.64     39.18 o
   8   3   4       81.96       75.22      9.54 o
   9   3   4      779.80      876.49     29.09 o
  10   3   4     1224.40     1214.33     32.56 o
  11   3   4      913.28      775.80     21.23 o
  12   3   4      238.44      173.83     10.90 o
  13   3   4        0.05       -9.17      9.17 o
  14   3   4       92.11      101.40     17.19 o
  15   3   4      220.52      164.62     22.97 o
  16   3   4      280.04      417.37     28.38 o
  17   3   4      124.43      194.29     49.90 o
 -18   4   4       25.11       15.17     22.43 o
 -17   4   4       25.55       -8.18     17.40 o
 -16   4   4       17.31       -0.73     11.43 o
 -15   4   4       34.54       36.05      9.25 o
 -14   4   4       21.17       13.40      8.39 o
 -13   4   4       85.03       75.21      8.84 o
 -12   4   4       50.73       25.33      7.45 o
 -11   4   4      293.47      268.37     12.93 o
 -10   4   4     1199.30     1132.61     38.59 o
  -9   4   4      711.75      706.63     25.75 o
  -8   4   4     3084.52     2858.74     87.83 o
  -7   4   4      765.60      704.07     24.43 o
  -6   4   4        8.83       -4.04      4.04 o
  -5   4   4       23.49        7.34      5.17 o
  -4   4   4      112.83      108.02      4.11 o
  -3   4   4      303.25      525.20     15.47 o
  -2   4   4     1354.49     1643.19     40.32 o
  -1   4   4     6249.72     7299.78    153.28 o
   0   4   4     7406.90     8024.01    168.03 o
   1   4   4     4935.22     5272.73    101.69 o
   2   4   4     6938.01     7940.24    213.17 o
   3   4   4      171.79      179.31     11.60 o
   4   4   4     3204.85     3523.82     67.05 o
   5   4   4        4.81        3.67      4.23 o
   6   4   4      726.22      548.39     17.97 o
   7   4   4      617.43      569.71     16.92 o
   8   4   4     1135.87     1085.36     32.26 o
   9   4   4     1952.73     1942.83     50.32 o
  10   4   4      320.63      388.58     16.39 o
  11   4   4       44.47       42.81      8.20 o
  12   4   4      122.42       85.36      9.44 o
  13   4   4       48.65       38.38     10.37 o
  14   4   4        5.46       -0.24     10.13 o
  15   4   4        2.82       59.05     20.09 o
  16   4   4       29.66      123.52     21.46 o
  17   4   4       93.99      145.13     41.31 o
 -18   5   4       85.78       98.61     26.35 o
 -17   5   4        4.68      -20.15     20.15 o
 -16   5   4       25.01       30.45     11.72 o
 -15   5   4       50.56       60.41      9.42 o
 -14   5   4      110.51      161.69     13.93 o
 -13   5   4      241.56      237.56     13.25 o
 -12   5   4       13.36       -0.49      7.49 o
 -11   5   4       28.63        7.45     10.15 o
 -10   5   4      320.36      312.45     22.11 o
  -9   5   4      267.01      184.51     14.98 o
  -8   5   4      361.23      340.59     22.55 o
  -7   5   4       22.40        6.49     17.94 o
  -6   5   4      117.56       85.73      7.07 o
  -5   5   4       37.40        9.24      4.01 o
  -4   5   4        1.96        1.46      2.70 o
  -3   5   4      161.52      155.18      5.97 o
  -2   5   4       29.84       25.76      3.16 o
  -1   5   4      130.63      133.83      5.10 o
   0   5   4      404.57      440.05     10.62 o
   1   5   4      269.66      316.08     10.83 o
   2   5   4        0.71        9.01      2.46 o
   3   5   4      428.20      474.73     11.58 o
   4   5   4        0.85       -3.55      3.55 o
   5   5   4      856.26      820.25     20.56 o
   6   5   4      856.80      795.91     21.20 o
   7   5   4      149.93      105.57     10.50 o
   8   5   4      226.43      215.88     10.96 o
   9   5   4      827.23      834.23     25.13 o
  10   5   4      499.75      431.75     20.06 o
  11   5   4      481.82      380.49     17.05 o
  12   5   4      129.92       99.15     12.48 o
  13   5   4       10.48       -8.71      8.71 o
  14   5   4       58.42       27.54     10.34 o
  15   5   4      170.40      168.27     15.73 o
  16   5   4       88.65      121.78     21.56 o
  17   5   4      143.34      218.46     34.79 o
 -18   6   4        2.64      -20.79     20.79 o
 -17   6   4        6.88      -18.80     20.88 o
 -16   6   4       38.38       56.28     17.96 o
 -15   6   4      245.33      321.03     20.15 o
 -14   6   4      185.61      175.61     13.14 o
 -13   6   4      343.04      356.89     18.63 o
 -12   6   4      165.74      172.40     14.62 o
 -11   6   4      230.83      214.96     22.12 o
 -10   6   4       28.64       32.16     16.93 o
  -9   6   4      306.42      211.65     26.51 o
  -8   6   4      216.45       84.49     22.18 o
  -7   6   4      615.27      503.92     22.99 o
  -6   6   4      692.73      619.50     27.25 o
  -5   6   4     4658.86     4295.88    148.56 o
  -4   6   4     9911.01     9709.83    260.23 o
  -3   6   4     7414.47     7360.33    198.83 o
  -2   6   4     1840.59     1641.76     35.80 o
  -1   6   4      214.87      145.36      6.11 o
   0   6   4       23.19       25.23      3.23 o
   1   6   4      445.36      414.41     11.37 o
   2   6   4      777.37      853.27     17.09 o
   3   6   4      836.23      846.78     21.62 o
   4   6   4     7186.54     6667.71    150.27 o
   5   6   4     8936.35     8666.49    213.58 o
   6   6   4     2567.00     2521.22     75.99 o
   7   6   4     1648.19     1498.06     42.39 o
   8   6   4       60.33       37.66      5.50 o
   9   6   4       97.69       90.01      9.95 o
  10   6   4        5.20       -3.86      8.02 o
  11   6   4        1.17       -4.91      7.36 o
  12   6   4      109.86      115.03      9.59 o
  13   6   4       69.61       58.29      9.07 o
  14   6   4       33.58       25.79     10.51 o
  15   6   4       27.83       45.38     18.11 o
  16   6   4       15.37       59.41     18.60 o
  17   6   4       65.95      108.33     25.54 o
 -17   7   4        7.54      -20.39     20.39 o
 -16   7   4       12.49      -21.24     25.39 o
 -15   7   4      182.06      143.06     17.91 o
 -14   7   4      160.06      126.26     11.44 o
 -13   7   4      212.23      188.49     15.17 o
 -12   7   4      110.43       68.11     11.50 o
 -11   7   4        4.99      -12.85     12.85 o
 -10   7   4      112.65       76.55     21.08 o
  -9   7   4      373.84      389.13     68.87 o
  -8   7   4      429.45      395.63     20.87 o
  -7   7   4        0.62       -5.12     11.51 o
  -6   7   4        7.85       -8.80      8.80 o
  -5   7   4      162.67      121.33     17.09 o
  -4   7   4        7.87       16.68      4.63 o
  -3   7   4       42.70       26.34      5.40 o
  -2   7   4      178.94      182.15      9.87 o
  -1   7   4      224.86      187.16     10.68 o
   0   7   4       46.88       46.83      3.93 o
   1   7   4       24.64       26.95      3.45 o
   2   7   4        1.33        9.42      3.29 o
   3   7   4       68.22       72.70      5.07 o
   4   7   4      543.25      516.50     15.14 o
   5   7   4        0.17       28.17      9.89 o
   6   7   4     1458.44     1387.57     42.30 o
   7   7   4      229.62      163.55     13.26 o
   8   7   4        4.65       -9.49      9.49 o
   9   7   4       80.88       31.92      8.27 o
  10   7   4      411.27      436.32     17.58 o
  11   7   4      172.20      125.91      9.99 o
  12   7   4       36.11       -2.99      8.16 o
  13   7   4        2.79      -11.66     11.66 o
  14   7   4       26.55       26.57     15.53 o
  15   7   4       54.60       59.11     18.72 o
  16   7   4      264.20      324.42     33.99 o
 -17   8   4       22.59      -11.54     14.95 o
 -16   8   4        2.68      -13.66     13.66 o
 -15   8   4        0.33       -2.51     12.87 o
 -14   8   4       30.30       21.81     10.29 o
 -13   8   4       42.39       12.04      8.83 o
 -12   8   4        8.50      -10.56     10.56 o
 -11   8   4       37.95       -0.67     15.12 o
 -10   8   4      310.36      300.45     31.56 o
  -9   8   4     2270.67     2125.78    179.66 o
  -8   8   4     3031.54     2976.37    182.77 o
  -7   8   4     1435.90     1415.86     90.68 o
  -6   8   4      638.39      613.20     30.05 o
  -5   8   4     1170.37     1240.38     54.77 o
  -4   8   4     2349.28     2312.07     65.15 o
  -3   8   4     2156.74     2163.92     65.41 o
  -2   8   4      254.72      596.23     22.38 o
  -1   8   4     1556.57     1838.90     44.80 o
   0   8   4    11575.98    12070.81    258.91 o
   1   8   4    10961.28    12673.46    267.28 o
   2   8   4     5210.34     5977.66    162.33 o
   3   8   4     2325.72     2637.70    103.44 o
   4   8   4       17.08       34.43     14.90 o
   5   8   4      494.61      358.13     17.22 o
   6   8   4      694.52      608.22     25.34 o
   7   8   4        9.38      -10.77     10.77 o
   8   8   4      679.53      646.43     34.12 o
   9   8   4      891.36      961.69     36.97 o
  10   8   4      489.99      428.97     22.50 o
  11   8   4      243.51      194.55     13.09 o
  12   8   4      362.13      313.47     21.74 o
  13   8   4      238.43      241.23     27.72 o
  14   8   4       75.81       94.41     18.75 o
  15   8   4        3.95       11.21     18.49 o
 -16   9   4       21.93       27.50     14.37 o
 -15   9   4      115.36      104.46     17.32 o
 -14   9   4      156.27      120.77     17.75 o
 -13   9   4      167.09      141.65     17.96 o
 -12   9   4      103.05       73.59     14.27 o
 -11   9   4        0.37       -9.01     11.08 o
 -10   9   4       74.14       40.41     13.16 o
  -9   9   4      180.36      151.66     24.89 o
  -8   9   4      345.21      557.60     42.55 o
  -7   9   4       83.75       70.78     16.05 o
  -6   9   4        0.31      -11.38     11.38 o
  -5   9   4       35.71       21.41      8.57 o
  -4   9   4        9.96       20.10      5.99 o
  -3   9   4        3.28       -0.23      4.69 o
  -2   9   4        0.01       -4.74      4.74 o
  -1   9   4      440.85      540.85     14.96 o
   0   9   4        7.69       91.25     10.39 o
   1   9   4        8.50        4.96      4.55 o
   2   9   4       58.48       35.15      5.33 o
   3   9   4       66.35       48.27      6.55 o
   4   9   4      167.24      132.42     10.11 o
   5   9   4      500.55      432.34     21.63 o
   6   9   4      289.90      307.31     21.04 o
   7   9   4      176.06      134.85     14.65 o
   8   9   4        4.99       -0.47     11.36 o
   9   9   4       98.62       69.90     11.62 o
  10   9   4      162.61      128.38     13.30 o
  11   9   4      301.58      226.83     21.76 o
  12   9   4       60.04       22.54     19.18 o
  13   9   4        3.34      -16.67     16.67 o
  14   9   4       14.88       -9.75     17.61 o
  15   9   4      115.67       80.43     21.82 o
 -15  10   4      157.51      176.25     28.94 o
 -14  10   4      203.48      206.77     22.98 o
 -13  10   4      189.13      178.56     33.29 o
 -12  10   4      169.86      144.11     19.13 o
 -11  10   4       56.04       35.49     11.86 o
 -10  10   4       10.50       -7.86      8.43 o
  -9  10   4       15.67       10.18      8.66 o
  -8  10   4      128.23      104.13     12.70 o
  -7  10   4       15.96       11.37      9.54 o
  -6  10   4      561.26      536.94     35.79 o
  -5  10   4     2283.45     2360.34     99.99 o
  -4  10   4     4886.41     5148.98    210.89 o
  -3  10   4     3432.57     4130.49    116.58 o
  -2  10   4     1395.73     1982.80     55.26 o
  -1  10   4       80.85      480.17     28.86 o
   0  10   4       20.41       11.17      5.64 o
   1  10   4      252.27      197.32      9.99 o
   2  10   4      192.22      268.86     15.21 o
   3  10   4      286.29      375.00     18.66 o
   4  10   4     2808.41     2911.93     96.74 o
   5  10   4     2828.30     3474.04    143.41 o
   6  10   4     1422.71     2079.27     87.69 o
   7  10   4      632.19      864.86     43.52 o
   8  10   4      175.17      137.02     15.32 o
   9  10   4        8.47      -11.54     11.54 o
  10  10   4        0.65      -17.88     17.88 o
  11  10   4        0.62      -20.08     20.08 o
  12  10   4        0.51      -15.85     15.85 o
  13  10   4       38.85       35.69     18.92 o
  14  10   4        5.81      -12.92     17.64 o
 -14  11   4       67.99      104.34     18.44 o
 -13  11   4       80.96      128.93     15.44 o
 -12  11   4       21.60       35.73     14.39 o
 -11  11   4        0.29       -9.45     11.22 o
 -10  11   4        9.97       -8.90      8.90 o
  -9  11   4       96.62       80.21     11.43 o
  -8  11   4       25.03       18.09      9.98 o
  -7  11   4       37.67       31.32     10.46 o
  -6  11   4        0.13       -9.34      9.34 o
  -5  11   4       12.28       -9.92      9.92 o
  -4  11   4       17.40       -1.36      8.63 o
  -3  11   4       15.27       27.55     12.15 o
  -2  11   4        9.61        8.86      9.70 o
  -1  11   4       25.59       24.87      6.17 o
   0  11   4       73.31       79.58      7.53 o
   1  11   4        3.38       38.56     11.16 o
   2  11   4        2.72       -8.53      8.53 o
   3  11   4       71.74       55.44     10.43 o
   4  11   4      114.78       96.40     11.81 o
   5  11   4      246.29      211.78     17.42 o
   6  11   4      265.93      281.66     20.71 o
   7  11   4      309.03      322.04     28.49 o
   8  11   4       55.00       33.26     13.23 o
   9  11   4       31.01       11.59     15.53 o
  10  11   4      145.76      143.26     23.45 o
  11  11   4       96.29       40.83     19.79 o
  12  11   4       53.87       21.20     19.36 o
  13  11   4       12.81        0.49     18.50 o
 -13  12   4        4.22       29.69     18.03 o
 -12  12   4       17.56       16.36     13.77 o
 -11  12   4       69.73       62.98     13.45 o
 -10  12   4      196.94      145.86     16.44 o
  -9  12   4      250.79      204.67     18.19 o
  -8  12   4      263.89      286.84     22.07 o
  -7  12   4       53.21       38.08     11.39 o
  -6  12   4        1.22       -9.40      9.97 o
  -5  12   4       27.25       15.61      9.70 o
  -4  12   4       50.48       50.31     10.59 o
  -3  12   4        0.94       -6.32     12.95 o
  -2  12   4      138.54      123.29     24.62 o
  -1  12   4      678.10      672.72     27.24 o
   0  12   4     1472.49     1728.19     70.24 o
   1  12   4     1465.71     2038.93     92.14 o
   2  12   4      691.70     1269.42     72.01 o
   3  12   4      362.21      556.90     31.73 o
   4  12   4      222.93      305.42     24.30 o
   5  12   4       15.02       11.89     12.17 o
   6  12   4        9.47      -12.35     12.35 o
   7  12   4      116.06       61.78     17.56 o
   8  12   4      242.78      194.37     34.13 o
   9  12   4      356.10      248.70     40.16 o
  10  12   4      182.67      164.47     24.49 o
  11  12   4      115.00       82.24     21.44 o
  12  12   4       57.31       57.51     20.83 o
 -12  13   4       16.68       14.05     29.41 o
 -11  13   4        1.09      -14.36     14.36 o
 -10  13   4       51.60       22.62     17.56 o
  -9  13   4       45.20       24.78     12.81 o
  -8  13   4       24.27       -4.90     13.72 o
  -7  13   4       13.58        2.63     13.20 o
  -6  13   4        0.27       -9.87      9.87 o
  -5  13   4        0.06        8.25      9.78 o
  -4  13   4        9.26       10.78      9.73 o
  -3  13   4       55.74       67.77     13.67 o
  -2  13   4        0.12       20.61     11.93 o
  -1  13   4        0.08       23.38     13.90 o
   0  13   4        3.17       19.47     10.87 o
   1  13   4        1.51        6.60     10.21 o
   2  13   4        0.60       -9.39      9.78 o
   3  13   4        3.86       -9.96      9.96 o
   4  13   4        1.30        1.07     13.06 o
   5  13   4      112.44      126.61     16.93 o
   6  13   4      144.41      184.11     19.71 o
   7  13   4      104.22      110.42     21.68 o
   8  13   4        6.98       -0.74     18.09 o
   9  13   4        2.21      -17.71     17.71 o
  10  13   4       74.13       76.50     22.50 o
  11  13   4      144.60      125.41     45.18 o
 -10  14   4        3.84      -19.81     19.81 o
  -9  14   4       12.05      -15.96     15.96 o
  -8  14   4        0.64      -12.94     12.94 o
  -7  14   4       63.25       33.36     16.52 o
  -6  14   4      376.89      315.66     23.88 o
  -5  14   4      785.88      913.07     44.95 o
  -4  14   4      826.58     1168.26     62.68 o
  -3  14   4      510.71      828.89     48.42 o
  -2  14   4      236.31      371.91     52.15 o
  -1  14   4       96.09      115.68     30.76 o
   0  14   4       79.51      120.16     24.99 o
   1  14   4        2.13       77.35     18.34 o
   2  14   4        0.82        1.32     11.33 o
   3  14   4       30.22       70.85     16.12 o
   4  14   4      300.59      361.98     25.82 o
   5  14   4      494.23      648.87     48.29 o
   6  14   4      429.99      604.53     47.32 o
   7  14   4      405.85      509.10     43.98 o
   8  14   4      194.34      191.72     26.78 o
   9  14   4       46.20       11.17     29.08 o
  -8  15   4       56.49       35.35     32.91 o
  -7  15   4        1.62      -15.56     15.56 o
  -6  15   4        0.22      -15.30     15.30 o
  -5  15   4        4.29      -15.42     15.42 o
  -4  15   4        8.57      -17.85     18.91 o
  -3  15   4        7.47       -0.82     26.00 o
  -2  15   4        0.36      -16.60     25.00 o
  -1  15   4        3.00      -11.02     25.76 o
   0  15   4       10.06        9.02     26.20 o
   1  15   4        1.64       18.05     19.19 o
   2  15   4        0.29       11.86     14.66 o
   3  15   4        1.20       10.02     24.99 o
   4  15   4       26.97        9.33     21.99 o
   5  15   4       29.27       14.47     22.96 o
   6  15   4       98.07       68.52     42.72 o
   7  15   4       90.96       82.18     42.70 o
  -4  16   4       23.37       26.43     29.12 o
  -3  16   4        5.97        3.33     27.78 o
  -2  16   4       30.18       15.64     29.58 o
  -1  16   4      203.96      209.82     40.77 o
   0  16   4      529.02      776.18     82.34 o
   1  16   4      601.18      856.88     88.79 o
 -17   1   5       49.80       50.15     23.06 o
 -16   1   5       36.93       21.25     12.22 o
 -15   1   5        1.92      -10.40     10.40 o
 -14   1   5       65.97       70.07      8.63 o
 -13   1   5       81.92       86.21      7.12 o
 -12   1   5       33.97       36.27      5.03 o
 -11   1   5        4.42       -4.84      4.84 o
 -10   1   5      438.72      412.89     10.42 o
  -9   1   5      822.68      852.04     20.38 o
  -8   1   5     1069.62     1082.17     23.10 o
  -7   1   5      973.12      990.41     19.96 o
  -6   1   5     2493.44     2788.62     69.77 o
  -5   1   5     2406.38     2460.49     83.42 o
  -4   1   5      320.73      327.02     11.97 o
  -3   1   5      605.98      598.64     14.48 o
  -2   1   5       12.12       65.12      7.32 o
  -1   1   5     2762.81     3278.38     74.45 o
   0   1   5     3687.99     4401.60    111.22 o
   1   1   5     3784.42     4732.26    110.40 o
   2   1   5     2615.25     2845.75     62.49 o
   3   1   5     4572.16     5239.16    123.54 o
   4   1   5        3.28       -1.56      4.27 o
   5   1   5      320.02      356.30     14.44 o
   6   1   5      295.82      276.53     11.14 o
   7   1   5       36.14       42.51      5.44 o
   8   1   5        1.79       -4.99      4.99 o
   9   1   5      317.79      247.58     12.69 o
  10   1   5      459.33      444.84     20.43 o
  11   1   5       89.73       73.39     10.59 o
  12   1   5      103.04       96.53     13.76 o
  13   1   5      107.00       39.39     13.87 o
  14   1   5       82.39       48.18     15.43 o
  15   1   5      172.35      132.85     18.18 o
  16   1   5        4.29      -28.23     39.34 o
 -18   2   5        5.29      -29.91     29.91 o
 -17   2   5       11.30      -17.20     17.20 o
 -16   2   5       15.19      -11.10     11.10 o
 -15   2   5        6.52       -9.21      9.21 o
 -14   2   5       14.55       17.74      8.21 o
 -13   2   5       10.56       21.96      7.75 o
 -12   2   5       11.36       -5.47      5.47 o
 -11   2   5        1.94       -5.77      5.77 o
 -10   2   5        0.28       -5.72      5.72 o
  -9   2   5        0.08       -7.56      7.56 o
  -8   2   5      372.15      314.95     13.30 o
  -7   2   5       43.88       17.15      6.01 o
  -6   2   5        6.14        0.71      4.82 o
  -5   2   5      101.87      123.38      7.55 o
  -4   2   5      344.89      359.95     19.88 o
  -3   2   5        4.63       -2.97      3.09 o
  -2   2   5       26.67       18.76      2.69 o
  -1   2   5      110.54      109.16      5.51 o
   0   2   5       24.46        2.76      3.25 o
   1   2   5      464.91      481.94     12.49 o
   2   2   5       16.58        6.30      2.58 o
   3   2   5       36.20       18.14      3.26 o
   4   2   5      147.87      156.17      7.49 o
   5   2   5        9.02        3.28      4.05 o
   6   2   5        3.24       -1.63      3.34 o
   7   2   5       12.93       -2.95      4.48 o
   8   2   5       90.63       39.32      6.13 o
   9   2   5       48.08       30.93      5.21 o
  10   2   5       20.41       46.35     10.83 o
  11   2   5       10.85       -4.20      9.07 o
  12   2   5        3.11       -1.19     12.07 o
  13   2   5        4.43      -13.51     13.51 o
  14   2   5        0.35        6.28     14.31 o
  15   2   5        0.00       84.03     18.67 o
  16   2   5        3.64        6.52     24.79 o
  17   2   5       21.15        9.21     30.72 o
 -18   3   5       12.61      -20.68     20.68 o
 -17   3   5       27.55       12.11     15.28 o
 -16   3   5       25.27      -11.22     11.22 o
 -15   3   5       29.33        0.91      9.78 o
 -14   3   5      235.83      240.05     14.55 o
 -13   3   5      353.23      365.93     17.06 o
 -12   3   5      281.88      280.53     13.26 o
 -11   3   5       53.68       53.48      6.73 o
 -10   3   5     1548.31     1410.08     41.09 o
  -9   3   5      368.25      357.48     15.27 o
  -8   3   5      735.86      678.05     24.42 o
  -7   3   5        2.13       -7.12      7.12 o
  -6   3   5      100.82      125.09      8.23 o
  -5   3   5     2121.50     2387.83     58.18 o
  -4   3   5     3928.21     4478.49     93.23 o
  -3   3   5     7505.57     9052.09    207.65 o
  -2   3   5     5027.03     5115.01    174.68 o
  -1   3   5     5178.10     5453.62    138.33 o
   0   3   5      278.77      265.76     10.45 o
   1   3   5      107.16      161.31      5.52 o
   2   3   5      301.87      335.40      9.42 o
   3   3   5      214.97      217.04      7.21 o
   4   3   5      937.93     1022.53     24.26 o
   5   3   5     2182.92     2387.48     69.48 o
   6   3   5     1219.79     1231.30     34.79 o
   7   3   5      299.48      233.20     10.19 o
   8   3   5        2.80       -4.56      4.56 o
   9   3   5       48.51        8.37      4.74 o
  10   3   5      289.87      283.65     14.06 o
  11   3   5        1.16       -9.40      9.40 o
  12   3   5       74.44       55.37     10.95 o
  13   3   5       29.18        1.54     10.56 o
  14   3   5      104.56       74.77     12.80 o
  15   3   5       19.50        0.51     17.84 o
  16   3   5        5.49      -18.95     22.80 o
  17   3   5        9.02        0.08     28.58 o
 -18   4   5        1.49      -33.58     33.58 o
 -17   4   5        9.19      -15.42     15.42 o
 -16   4   5        0.00      -23.55     23.55 o
 -15   4   5       12.70       -9.92      9.92 o
 -14   4   5        0.01       -3.15      8.59 o
 -13   4   5        7.42       -8.06      8.06 o
 -12   4   5        0.18      -13.49     13.49 o
 -11   4   5        0.16       -8.40      8.40 o
 -10   4   5       32.27       -1.25     14.10 o
  -9   4   5       27.71        2.00     11.72 o
  -8   4   5       89.57       92.75     10.73 o
  -7   4   5      195.35      150.54     11.63 o
  -6   4   5       17.92       -5.53      5.53 o
  -5   4   5       13.44       -3.02      3.02 o
  -4   4   5       32.02       18.75      4.27 o
  -3   4   5       73.68      124.86      8.31 o
  -2   4   5       81.06      153.45     10.00 o
  -1   4   5      200.03      234.94      9.39 o
   0   4   5      212.74      205.46      6.69 o
   1   4   5      127.46      137.73      6.03 o
   2   4   5      143.43      141.36      6.25 o
   3   4   5        1.27       -3.49      3.49 o
   4   4   5      177.32      155.23      7.09 o
   5   4   5        5.16       -5.73      5.73 o
   6   4   5        0.15       -6.45      6.45 o
   7   4   5      147.88       88.80      6.52 o
   8   4   5        1.31       -1.76      6.44 o
   9   4   5       11.25        6.97      7.00 o
  10   4   5       11.27       16.97      8.63 o
  11   4   5        0.15       -8.56      8.56 o
  12   4   5       11.80       -7.35      9.17 o
  13   4   5       36.60       -9.97     10.01 o
  14   4   5        0.02      -11.51     11.51 o
  15   4   5        1.65      -13.15     13.15 o
  16   4   5        0.52       10.40     16.73 o
 -18   5   5       12.27       -0.18     34.24 o
 -17   5   5       19.11      -14.07     14.07 o
 -16   5   5        3.83      -14.53     14.53 o
 -15   5   5       18.40       -6.49      9.72 o
 -14   5   5       97.87       93.55     10.24 o
 -13   5   5      363.61      365.14     20.10 o
 -12   5   5       81.74       31.89      9.96 o
 -11   5   5        1.01      -24.71     24.71 o
 -10   5   5       79.77       63.52     16.17 o
  -9   5   5       29.76       -1.47      6.95 o
  -8   5   5      220.94      225.11     13.22 o
  -7   5   5      208.89      204.56     12.96 o
  -6   5   5      699.60      592.58     25.13 o
  -5   5   5     2771.58     2633.46     54.91 o
  -4   5   5      727.37      607.92     14.62 o
  -3   5   5      341.51      307.19     10.41 o
  -2   5   5     1064.47     1213.55     32.59 o
  -1   5   5     2182.82     2299.77     51.88 o
   0   5   5     2111.36     2569.63     53.61 o
   1   5   5     2581.54     3046.48     61.95 o
   2   5   5      816.07      815.03     18.59 o
   3   5   5       45.37       35.56      3.50 o
   4   5   5       50.27       46.58      6.75 o
   5   5   5      347.90      307.26     12.71 o
   6   5   5      141.26      142.06      7.25 o
   7   5   5     2228.19     2213.40     58.06 o
   8   5   5      453.81      448.90     17.43 o
   9   5   5      896.17      880.43     26.53 o
  10   5   5      757.83      772.05     24.99 o
  11   5   5        1.13       -7.28      7.28 o
  12   5   5       14.65       -7.74      7.74 o
  13   5   5       16.94       -8.34      8.34 o
  14   5   5       25.66       -3.41      9.47 o
  15   5   5      126.07      152.12     15.54 o
  16   5   5       56.60       91.59     23.03 o
  17   5   5       98.27       90.80     31.36 o
 -17   6   5        0.75      -25.56     25.56 o
 -16   6   5       14.40      -14.90     14.90 o
 -15   6   5        0.88       11.70     10.17 o
 -14   6   5        1.13       19.85      9.02 o
 -13   6   5       41.05       52.46      9.57 o
 -12   6   5       70.78       34.92     13.09 o
 -11   6   5        0.14      -13.80     13.80 o
 -10   6   5        3.03       13.98     27.31 o
  -9   6   5       14.37       17.05     13.18 o
  -8   6   5       28.04       21.91      8.57 o
  -7   6   5       52.92       29.80      7.77 o
  -6   6   5       28.38       41.26      7.19 o
  -5   6   5        4.20       26.02      4.85 o
  -4   6   5      407.37      397.12     12.68 o
  -3   6   5        1.71       22.72      4.97 o
  -2   6   5      376.98      407.89     13.07 o
  -1   6   5      726.24      744.66     20.42 o
   0   6   5       82.72       57.22      4.55 o
   1   6   5        4.08       -3.31      3.31 o
   2   6   5        9.42       -3.46      3.46 o
   3   6   5       10.15       -3.58      3.58 o
   4   6   5      354.15      360.57     13.03 o
   5   6   5      268.71      249.35     11.19 o
   6   6   5       57.80       54.43      8.54 o
   7   6   5        1.03       -7.10      7.10 o
   8   6   5      284.19      314.89     18.99 o
   9   6   5        3.43       -4.18      9.38 o
  10   6   5       26.86       14.27     13.57 o
  11   6   5        1.88       -8.04      8.04 o
  12   6   5        1.71       -8.42      8.42 o
  13   6   5        1.01       -8.94      8.94 o
  14   6   5        0.02      -10.56     10.56 o
  15   6   5       12.75       30.78     17.28 o
  16   6   5        3.20       23.56     21.73 o
 -17   7   5       17.63      -21.44     21.44 o
 -16   7   5        1.58      -25.82     25.82 o
 -15   7   5       10.67        3.47     11.55 o
 -14   7   5       59.09       57.40     16.00 o
 -13   7   5      128.99      165.00     17.99 o
 -12   7   5      124.68      104.19     20.83 o
 -11   7   5      188.28      173.19     20.72 o
 -10   7   5      368.23      345.45     26.21 o
  -9   7   5     1194.61     1075.38     59.69 o
  -8   7   5      839.89      720.32     50.28 o
  -7   7   5      181.13      144.31     17.59 o
  -6   7   5      697.01      674.13     46.56 o
  -5   7   5      937.05      877.28     34.32 o
  -4   7   5      764.38      819.36     23.90 o
  -3   7   5     1069.42     1059.20     31.62 o
  -2   7   5      709.76      716.43     22.01 o
  -1   7   5      259.02      258.60     11.37 o
   0   7   5      717.72      598.44     21.31 o
   1   7   5      866.25      871.15     22.93 o
   2   7   5     1545.51     1754.74     40.55 o
   3   7   5     2337.37     2365.80     54.63 o
   4   7   5      418.59      380.32     20.40 o
   5   7   5      852.11      899.76     29.77 o
   6   7   5       11.10       -6.35      9.86 o
   7   7   5        1.81       -7.99      7.99 o
   8   7   5      169.23       89.92     15.39 o
   9   7   5       12.18       -8.67      8.67 o
  10   7   5       21.12       -0.73      9.31 o
  11   7   5      107.24      119.55     10.28 o
  12   7   5      123.59      100.44     12.21 o
  13   7   5      138.91       87.25     15.10 o
  14   7   5      213.70      273.80     22.30 o
  15   7   5       42.18       48.74     20.13 o
 -16   8   5        1.83      -12.25     12.25 o
 -15   8   5        2.76      -12.56     12.56 o
 -14   8   5        1.98        5.61      9.29 o
 -13   8   5        3.80      -10.01     10.01 o
 -12   8   5        3.10      -10.34     10.34 o
 -11   8   5        7.98       -3.77     10.38 o
 -10   8   5       14.45        3.25     10.65 o
  -9   8   5        1.21       19.49     11.98 o
  -8   8   5        0.00      -10.42     11.11 o
  -7   8   5       75.10       93.22     15.11 o
  -6   8   5       23.04       13.37     10.43 o
  -5   8   5      139.94      155.48     11.61 o
  -4   8   5        2.91       14.69      4.95 o
  -3   8   5      227.81      189.91     10.26 o
  -2   8   5       90.15       73.90      6.92 o
  -1   8   5      485.80      505.29     15.96 o
   0   8   5      142.45      156.48      9.74 o
   1   8   5       91.10       84.79      5.14 o
   2   8   5       35.04       31.36      4.18 o
   3   8   5       11.11       31.06      5.85 o
   4   8   5        8.62       -6.54      6.54 o
   5   8   5       43.87        8.74      8.95 o
   6   8   5        0.67       -9.78      9.78 o
   7   8   5       13.49      -15.74     15.74 o
   8   8   5       31.30       -3.12     10.19 o
   9   8   5       91.05       71.60     11.62 o
  10   8   5       10.94       -0.30      9.14 o
  11   8   5        9.87        5.58      9.77 o
  12   8   5        5.60        8.86     18.91 o
  13   8   5        2.58        8.11     16.32 o
  14   8   5       12.16      -14.21     17.96 o
  15   8   5        0.36       -8.00     18.21 o
 -15   9   5       17.53      -11.72     20.39 o
 -14   9   5        1.24      -12.75     12.75 o
 -13   9   5        7.10       -5.22     14.89 o
 -12   9   5        4.31      -12.81     12.81 o
 -11   9   5        5.07       -9.04     10.72 o
 -10   9   5       98.37       80.69     13.76 o
  -9   9   5      545.77      577.89     43.70 o
  -8   9   5      652.63      600.94     36.87 o
  -7   9   5      299.69      254.79     19.39 o
  -6   9   5      520.69      435.02     31.29 o
  -5   9   5      219.31      143.56     17.16 o
  -4   9   5      167.24      154.91     11.19 o
  -3   9   5      155.67      101.35      8.63 o
  -2   9   5      691.74      551.04     19.29 o
  -1   9   5      982.22      974.75     26.75 o
   0   9   5      998.77     1109.67     32.03 o
   1   9   5      807.86     1000.34     29.55 o
   2   9   5      474.52      511.99     23.03 o
   3   9   5      234.25      265.48     20.84 o
   4   9   5      330.81      301.91     19.62 o
   5   9   5      382.79      358.19     22.04 o
   6   9   5      311.44      355.77     23.08 o
   7   9   5       53.41       30.24     12.86 o
   8   9   5       93.71       59.54     18.03 o
   9   9   5       61.34       23.35     11.37 o
  10   9   5      301.46      224.05     18.36 o
  11   9   5      217.48      218.79     39.84 o
  12   9   5       36.08        1.98     17.04 o
  13   9   5       21.58       11.17     18.37 o
  14   9   5       42.62       34.81     19.20 o
 -15  10   5        2.57       24.65     33.10 o
 -14  10   5       13.46       42.87     21.67 o
 -13  10   5        8.11       25.89     30.71 o
 -12  10   5        7.49       -6.29     14.93 o
 -11  10   5        4.66      -11.52     11.52 o
 -10  10   5       19.52        2.10     10.02 o
  -9  10   5       32.23       14.76      9.90 o
  -8  10   5       56.40       37.89     10.52 o
  -7  10   5        0.19      -11.60     11.60 o
  -6  10   5       32.13       -1.16      9.80 o
  -5  10   5       13.54       -8.14      9.14 o
  -4  10   5        7.05        1.73      8.15 o
  -3  10   5       33.21       28.26      7.55 o
  -2  10   5      149.99      157.16      9.44 o
  -1  10   5       48.73       88.26      6.73 o
   0  10   5       95.34      101.33      6.98 o
   1  10   5        0.21        1.46      6.68 o
   2  10   5        8.04       -7.76      7.76 o
   3  10   5        4.54       -8.64      8.64 o
   4  10   5        8.43        2.16      9.35 o
   5  10   5       77.69       74.07     12.90 o
   6  10   5        0.22      -11.43     11.43 o
   7  10   5        0.48      -11.45     11.45 o
   8  10   5       19.04      -10.02     12.44 o
   9  10   5        5.18      -12.25     12.25 o
  10  10   5        0.02        4.52     23.37 o
  11  10   5        5.58        2.55     25.54 o
  12  10   5       22.93      -20.26     24.42 o
  13  10   5        0.04      -18.40     18.40 o
 -14  11   5      122.18      117.42     21.69 o
 -13  11   5      311.88      419.71     40.19 o
 -12  11   5      274.01      332.50     35.27 o
 -11  11   5      122.47       73.95     16.76 o
 -10  11   5       59.25       31.22     11.76 o
  -9  11   5       23.35        5.86     10.83 o
  -8  11   5       22.55       22.92     10.13 o
  -7  11   5        6.81       -7.38      9.17 o
  -6  11   5      202.91      113.44     15.14 o
  -5  11   5      776.46      729.67     43.49 o
  -4  11   5      701.12      711.00     32.93 o
  -3  11   5      508.09      574.35     28.66 o
  -2  11   5      328.03      442.93     31.82 o
  -1  11   5      228.66      296.06     21.85 o
   0  11   5      120.95      127.42     15.32 o
   1  11   5      532.47      548.44     22.59 o
   2  11   5      317.24      398.02     31.63 o
   3  11   5      170.68      187.87     18.32 o
   4  11   5       91.90       56.78     11.53 o
   5  11   5      113.36       56.28     13.47 o
   6  11   5       80.39       27.60     13.07 o
   7  11   5      177.89      139.81     16.24 o
   8  11   5      107.43       51.31     17.28 o
   9  11   5       34.28      -11.85     22.94 o
  10  11   5       11.71      -11.83     17.01 o
  11  11   5        3.66      -17.66     17.66 o
  12  11   5        8.28      -13.49     19.17 o
 -12  12   5        0.02       53.52     18.93 o
 -11  12   5        7.13       48.77     20.12 o
 -10  12   5        7.77      -14.34     14.77 o
  -9  12   5        0.41      -15.00     15.00 o
  -8  12   5        2.47      -16.54     16.54 o
  -7  12   5       24.51       14.39     17.15 o
  -6  12   5       41.78       33.46     14.09 o
  -5  12   5       32.69       45.34     10.24 o
  -4  12   5        0.02       -1.58     11.24 o
  -3  12   5       30.02       13.10     12.32 o
  -2  12   5      147.04      151.51     17.56 o
  -1  12   5      103.52      209.32     15.16 o
   0  12   5        3.94       31.47     13.07 o
   1  12   5       11.51       22.98     10.34 o
   2  12   5        7.82        3.20      9.85 o
   3  12   5       45.21       40.05     10.87 o
   4  12   5        6.99        3.53     11.62 o
   5  12   5        1.92      -11.68     11.68 o
   6  12   5        1.14      -12.30     12.30 o
   7  12   5        5.91      -15.06     15.06 o
   8  12   5       19.36       -9.99     21.24 o
   9  12   5        7.57      -12.91     18.48 o
  10  12   5        5.73      -18.09     18.09 o
  11  12   5       38.47       19.28     20.65 o
 -11  13   5        4.86      -21.18     21.18 o
 -10  13   5       44.83       -0.26     16.10 o
  -9  13   5      127.89       57.11     18.69 o
  -8  13   5      157.10       57.53     21.83 o
  -7  13   5      126.83       43.70     21.43 o
  -6  13   5      150.98      101.21     19.10 o
  -5  13   5      304.25      298.70     27.11 o
  -4  13   5      284.11      329.10     28.72 o
  -3  13   5      405.13      469.50     33.66 o
  -2  13   5      573.62      624.08     39.63 o
  -1  13   5      501.30      671.14     35.75 o
   0  13   5      295.40      479.06     26.89 o
   1  13   5      131.86      266.20     23.87 o
   2  13   5       39.91       65.46     12.05 o
   3  13   5       20.22       13.85     11.21 o
   4  13   5       76.53       61.17     13.63 o
   5  13   5      188.00      173.56     17.37 o
   6  13   5      113.09       88.65     20.99 o
   7  13   5      144.72      154.06     25.58 o
   8  13   5       70.67       43.57     20.63 o
   9  13   5      110.42       68.83     22.16 o
  -9  14   5        2.08      -19.62     19.62 o
  -8  14   5       14.71      -15.06     15.06 o
  -7  14   5       24.39       -8.19     15.98 o
  -6  14   5       77.82       79.59     21.99 o
  -5  14   5       33.58       46.68     17.93 o
  -4  14   5        0.76       20.11     16.57 o
  -3  14   5       71.21      101.01     18.83 o
  -2  14   5      124.91      191.30     26.52 o
  -1  14   5       42.17       62.57     29.20 o
   0  14   5       11.19       35.94     39.52 o
   1  14   5       44.74       56.86     17.33 o
   2  14   5      145.17      223.99     19.09 o
   3  14   5       77.10      180.33     23.15 o
   4  14   5       66.96      111.67     23.57 o
   5  14   5       16.76       20.40     27.13 o
   6  14   5        0.44      -18.50     29.86 o
   7  14   5        5.23      -25.96     39.03 o
  -6  15   5       21.30       -6.37     16.54 o
  -5  15   5       49.82       20.97     17.41 o
  -4  15   5       69.43       44.22     18.32 o
  -3  15   5       80.41       61.93     32.27 o
  -2  15   5       80.75       58.80     31.76 o
  -1  15   5       73.95       27.20     29.81 o
   0  15   5      135.20       76.09     33.47 o
   1  15   5      148.02      139.30     43.69 o
   2  15   5      209.37      262.21     62.19 o
   3  15   5      212.43      295.74     51.67 o
   4  15   5      180.29      147.81     37.17 o
   5  15   5      126.32       53.15     40.18 o
 -18   0   6      116.86      167.57     44.59 o
 -17   0   6      188.95      184.73     25.27 o
 -16   0   6      206.18      227.93     27.21 o
 -15   0   6      110.88      144.66     15.84 o
 -14   0   6       45.87       50.69     12.66 o
 -13   0   6      110.66      109.77     13.26 o
 -12   0   6       77.80       45.30     11.22 o
 -11   0   6        6.71       21.32      5.81 o
 -10   0   6      945.48     1166.83     33.58 o
  -9   0   6     5988.69     6099.67    161.33 o
  -8   0   6     9485.33     9638.96    297.02 o
  -7   0   6     8103.81     8285.98    283.49 o
  -6   0   6      864.34      839.76     38.28 o
  -5   0   6      416.08      391.77     28.83 o
  -4   0   6     1770.34     1809.48     88.20 o
  -3   0   6      140.04      170.02     27.45 o
  -2   0   6     1648.20     1714.92     56.59 o
  -1   0   6       66.86      224.87     13.38 o
   0   0   6     5842.83     6999.46    196.63 o
   1   0   6    12658.25    14106.84    424.80 o
   2   0   6     4191.82     4667.59    154.99 o
   3   0   6     2709.92     3194.59    129.85 o
   4   0   6       86.30       74.51      9.24 o
   5   0   6      185.77      252.73     27.47 o
   6   0   6       98.26      163.80     16.55 o
   7   0   6      435.66      356.88     19.79 o
   8   0   6      205.10      158.29     14.74 o
   9   0   6       15.47       15.83      9.48 o
  10   0   6       98.50      132.85     19.47 o
  11   0   6      670.96      833.12     46.72 o
  12   0   6      688.99      886.65     50.73 o
  13   0   6      665.86      648.81     42.27 o
  14   0   6       35.51       14.38     21.49 o
  15   0   6       47.51       85.53     53.49 o
 -18   1   6      131.93      103.57     38.93 o
 -17   1   6      139.11       58.99     20.82 o
 -16   1   6        9.75        6.22     23.34 o
 -15   1   6       31.32       33.40     10.72 o
 -14   1   6      352.06      312.53     13.98 o
 -13   1   6      552.91      606.11     21.05 o
 -12   1   6      368.82      488.44     26.55 o
 -11   1   6        0.64       -0.67      4.39 o
 -10   1   6      222.62      254.80     11.49 o
  -9   1   6      232.38      749.15     28.36 o
  -8   1   6      101.45      230.50     25.24 o
  -7   1   6        5.53        9.36      8.48 o
  -6   1   6       11.18        6.33      5.26 o
  -5   1   6       48.38       48.79      7.63 o
  -4   1   6       26.70       35.90      5.25 o
  -3   1   6       69.36       80.16      7.19 o
  -2   1   6      525.87      510.79     14.02 o
  -1   1   6      598.38      656.28     16.46 o
   0   1   6      669.60      789.13     21.19 o
   1   1   6      480.24      643.56     17.90 o
   2   1   6      680.23      756.79     17.95 o
   3   1   6      392.92      416.38     11.23 o
   4   1   6      336.72      367.02     16.01 o
   5   1   6      434.94      445.61     22.27 o
   6   1   6     1061.38     1032.33     34.93 o
   7   1   6      399.76      424.32     16.61 o
   8   1   6       45.35       28.17      7.49 o
   9   1   6       30.40       11.94      8.07 o
  10   1   6      209.52      250.34     26.85 o
  11   1   6      418.67      410.83     31.43 o
  12   1   6      350.01      326.29     29.56 o
  13   1   6      142.44      460.47     35.69 o
  14   1   6        0.48        4.51     17.97 o
  15   1   6      176.58      194.57     56.63 o
  17   1   6      123.32      107.43     38.89 o
 -18   2   6        0.23      -22.48     22.48 o
 -17   2   6        5.14      -20.28     20.28 o
 -16   2   6       18.45       -9.54     12.10 o
 -15   2   6       71.79       73.07     11.33 o
 -14   2   6       99.09      163.76     12.54 o
 -13   2   6      680.38      845.33     24.67 o
 -12   2   6     1427.79     1516.69     39.53 o
 -11   2   6      438.25      424.49     13.23 o
 -10   2   6        4.67       -0.97      5.05 o
  -9   2   6      790.16      660.43     19.64 o
  -8   2   6      534.05      425.21     13.34 o
  -7   2   6       23.76       14.59      4.51 o
  -6   2   6      556.68      643.51     21.14 o
  -5   2   6     2501.07     2837.65    109.72 o
  -4   2   6     7314.81     8088.49    226.85 o
  -3   2   6    10143.32    11136.53    279.41 o
  -2   2   6     2601.69     2649.87     61.98 o
  -1   2   6       33.56       54.22      6.86 o
   0   2   6       61.91       48.84      8.33 o
   1   2   6      940.29      787.65     20.72 o
   2   2   6     1305.51     1276.79     26.81 o
   3   2   6        9.48        7.18      4.00 o
   4   2   6      928.34     1033.10     31.86 o
   5   2   6     3182.56     3505.87    105.12 o
   6   2   6     2298.80     2528.58     81.71 o
   7   2   6      595.59      612.27     21.31 o
   8   2   6     1156.76     1205.18     38.40 o
   9   2   6      155.07      184.57     13.15 o
  10   2   6      379.66      445.18     19.83 o
  11   2   6        1.59       89.53     11.98 o
  12   2   6        2.57      111.30     15.12 o
  13   2   6       71.35      107.14     14.05 o
  14   2   6      106.52       93.36     19.47 o
  15   2   6      128.81      278.06     39.17 o
  16   2   6      148.13      353.07     51.27 o
  17   2   6        6.29       85.05     36.55 o
 -18   3   6       72.35       31.74     24.20 o
 -17   3   6       19.60      -14.67     14.67 o
 -16   3   6       13.02      -12.35     12.35 o
 -15   3   6       36.34       18.84     10.06 o
 -14   3   6      183.55      173.17     11.21 o
 -13   3   6      312.55      345.46     18.34 o
 -11   3   6        2.53       18.16     10.22 o
 -10   3   6      157.02      105.57     12.11 o
  -9   3   6      185.34      307.53     13.45 o
  -8   3   6       15.31       44.15      8.58 o
  -7   3   6       19.38       -5.07      5.07 o
  -6   3   6       65.64       44.29      6.30 o
  -5   3   6        9.93       12.38      5.25 o
  -4   3   6       70.67       62.26      5.09 o
  -3   3   6        6.59        2.61      4.42 o
  -2   3   6       85.23       51.74      9.27 o
  -1   3   6        0.68       -3.37      3.37 o
   0   3   6      323.67      331.99     10.50 o
   1   3   6      410.74      425.25     12.07 o
   2   3   6      948.44     1076.26     24.98 o
   3   3   6      703.26      694.69     21.82 o
   4   3   6        0.11       -4.55      4.55 o
   5   3   6     1105.66     1220.85     36.73 o
   6   3   6      581.24      628.64     20.81 o
   7   3   6      628.24      580.29     19.59 o
   8   3   6      181.87      200.74     11.78 o
   9   3   6      270.14      241.02     12.80 o
  10   3   6      111.44      115.15     11.94 o
  11   3   6      389.81      391.85     19.65 o
  12   3   6      490.20      510.10     23.52 o
  13   3   6      115.22       82.76     14.01 o
  14   3   6        1.09       18.02     18.45 o
  15   3   6      180.75      249.29     35.11 o
  16   3   6      207.59      334.01     36.95 o
 -17   4   6       30.52       -0.13     14.88 o
 -16   4   6       29.40       -8.90     12.00 o
 -15   4   6       14.90       21.84     10.43 o
 -14   4   6        0.34       22.88      8.52 o
 -13   4   6       26.05       53.68      9.25 o
 -12   4   6      110.71      119.62     11.64 o
 -11   4   6      262.29      326.04     22.89 o
 -10   4   6     1083.66     1054.76     38.43 o
  -9   4   6     1385.29     1341.57     43.14 o
  -8   4   6     2854.45     2805.42     84.86 o
  -7   4   6     2444.20     2332.32     75.26 o
  -6   4   6       17.59        5.62      4.85 o
  -5   4   6        2.12       -3.52      3.52 o
  -4   4   6       15.85        1.97      3.53 o
  -3   4   6       33.97       46.79      4.39 o
  -2   4   6       79.64      144.48      7.30 o
  -1   4   6       14.23      108.59      7.48 o
   0   4   6     2559.68     2974.57     74.24 o
   1   4   6     6003.82     6519.13    144.10 o
   2   4   6     2888.13     3053.78     70.57 o
   3   4   6       98.11      136.83     13.82 o
   4   4   6       83.73       39.18      5.63 o
   5   4   6      204.76      144.47      8.88 o
   6   4   6      268.16      179.56     10.60 o
   7   4   6        4.26        2.87      6.87 o
   8   4   6      240.26      238.16     12.76 o
   9   4   6      105.18       90.30      9.48 o
  10   4   6     1007.94     1019.56     32.65 o
  11   4   6      154.21      138.77     12.56 o
  12   4   6      299.58      388.36     18.71 o
  13   4   6       49.85       42.79     10.87 o
  14   4   6        1.25      -14.42     14.42 o
  15   4   6       14.79       53.56     22.08 o
  16   4   6       70.35      251.34     54.97 o
 -17   5   6       33.09       11.42     14.18 o
 -16   5   6        0.50        9.18     11.62 o
 -15   5   6       35.84       85.95     11.32 o
 -14   5   6      160.21      267.56     26.75 o
 -13   5   6      190.50      358.11     21.81 o
 -12   5   6      108.11      113.24     14.05 o
 -11   5   6       17.59       45.88     17.32 o
 -10   5   6      144.81      101.02     18.72 o
  -9   5   6      204.68      475.00     37.68 o
  -8   5   6       16.40        1.31     16.09 o
  -7   5   6       24.01        6.04     17.81 o
  -6   5   6        3.26       32.25      9.92 o
  -5   5   6      162.26      148.94      7.86 o
  -4   5   6      130.78       92.37      5.34 o
  -3   5   6      128.90      126.68      6.86 o
  -2   5   6        2.15       -0.66      4.77 o
  -1   5   6       11.67        1.39      4.18 o
   0   5   6        1.15        0.49      3.48 o
   1   5   6      399.70      465.76     11.40 o
   2   5   6      430.93      506.94     12.91 o
   3   5   6      472.60      473.15     12.60 o
   4   5   6      277.34      296.71     10.19 o
   5   5   6      854.14      863.95     23.92 o
   6   5   6     1309.10     1243.45     32.93 o
   7   5   6      527.30      519.17     19.01 o
   8   5   6      143.73      125.30     10.33 o
   9   5   6       16.36        0.73      8.39 o
  10   5   6      312.69      300.53     20.54 o
  11   5   6      343.26      328.62     16.06 o
  12   5   6      293.09      320.22     16.69 o
  13   5   6       62.74       38.53     11.40 o
  14   5   6        4.36      -11.30     11.30 o
  15   5   6      136.79      149.36     18.77 o
  16   5   6      210.67      312.39     34.54 o
 -17   6   6        9.13      -23.69     23.69 o
 -16   6   6       69.84       60.71     12.39 o
 -15   6   6      156.40      300.73     18.71 o
 -14   6   6      266.37      445.72     24.74 o
 -13   6   6      382.36      440.48     27.49 o
 -12   6   6      537.28      567.56     49.61 o
 -11   6   6      248.72      195.64     28.44 o
 -10   6   6       44.79       12.64     12.54 o
  -9   6   6       61.66       28.98      9.59 o
  -8   6   6        8.90        7.57      7.64 o
  -7   6   6      486.58      524.19     23.29 o
  -6   6   6      117.91      109.41      8.81 o
  -5   6   6     1975.71     2070.80     45.82 o
  -4   6   6     2148.26     2314.39     58.99 o
  -3   6   6     5187.27     5312.13    149.26 o
  -2   6   6     2945.98     2989.27     75.71 o
  -1   6   6      488.74      460.92     13.63 o
   0   6   6       67.41      106.12      6.10 o
   1   6   6      472.15      430.24     12.52 o
   2   6   6     1225.62     1231.78     28.24 o
   3   6   6      221.96      189.34      9.59 o
   4   6   6      210.22      241.73     10.50 o
   5   6   6     2533.04     2462.43     64.40 o
   6   6   6     1683.67     1660.17     44.76 o
   7   6   6      997.10      897.13     28.57 o
   8   6   6      352.61      309.82     15.66 o
   9   6   6       93.52      106.63     10.15 o
  10   6   6        1.04       -5.92      7.86 o
  11   6   6        0.62        2.14      8.60 o
  12   6   6        7.53       10.35      9.90 o
  13   6   6       87.02       84.48     13.10 o
  14   6   6       78.73       77.91     14.71 o
  15   6   6      164.14      187.76     27.68 o
 -16   7   6        0.86      -13.80     13.80 o
 -15   7   6       31.45       36.48     10.69 o
 -14   7   6      288.29      347.60     21.41 o
 -13   7   6      319.97      356.56     27.75 o
 -12   7   6      163.34      123.11     22.42 o
 -11   7   6        6.01        9.75     10.84 o
 -10   7   6       92.27       75.91     14.07 o
  -9   7   6      244.69      221.60     42.39 o
  -8   7   6      458.18      542.50     35.26 o
  -7   7   6        1.48       19.11     11.17 o
  -6   7   6       65.58       71.80      8.11 o
  -5   7   6        5.88       12.49      4.07 o
  -4   7   6      147.11      165.91     10.94 o
  -3   7   6        1.99       13.08      5.31 o
  -2   7   6       70.72       66.85      6.30 o
  -1   7   6       12.11       -2.22      5.28 o
   0   7   6      142.19      111.23      6.75 o
   1   7   6        2.04        4.63      5.43 o
   2   7   6      250.62      278.82      9.55 o
   3   7   6      294.53      318.73     12.30 o
   4   7   6       20.84        8.37      8.34 o
   5   7   6      311.13      275.76     15.18 o
   6   7   6      644.32      577.27     22.25 o
   7   7   6      888.27      854.95     29.58 o
   8   7   6       29.73       11.16      8.76 o
   9   7   6       35.48       -8.67      8.67 o
  10   7   6      296.11      246.81     16.47 o
  11   7   6      399.57      437.39     19.39 o
  12   7   6      195.85      191.22     14.89 o
  13   7   6       71.89       75.06     15.16 o
  14   7   6       41.84       55.46     15.66 o
  15   7   6      115.92      124.50     35.61 o
 -15   8   6        6.31       12.02     14.13 o
 -14   8   6       70.50      103.70     16.25 o
 -13   8   6      103.99      104.96     32.26 o
 -12   8   6        3.66       -7.44     23.91 o
 -11   8   6      113.44      117.23     15.48 o
 -10   8   6      424.21      451.57     32.07 o
  -9   8   6     1514.04     1560.54    134.07 o
  -8   8   6     2051.28     2138.28    179.85 o
  -7   8   6     1616.44     1628.02    103.32 o
  -6   8   6      159.14      165.69     17.16 o
  -5   8   6        4.13        8.73      4.71 o
  -4   8   6       88.55       56.68      6.20 o
  -3   8   6      127.49       97.12      9.49 o
  -2   8   6      490.87      418.01     15.68 o
  -1   8   6       39.95       88.04      8.94 o
   0   8   6     1007.41     1023.32     28.96 o
   1   8   6     3658.43     3903.55     99.96 o
   2   8   6     4741.66     4991.77    126.04 o
   3   8   6     1434.20     1642.14     61.68 o
   4   8   6      219.49      294.97     42.00 o
   5   8   6       55.31       36.42      9.65 o
   6   8   6      162.11       98.38     12.32 o
   7   8   6      568.03      445.39     21.47 o
   8   8   6        7.19       17.22      9.46 o
   9   8   6       53.42       29.25     10.10 o
  10   8   6      303.59      207.44     26.55 o
  11   8   6      606.61      631.79     32.74 o
  12   8   6      411.38      489.02     36.53 o
  13   8   6      155.99      163.13     23.58 o
  14   8   6       59.83       81.21     21.29 o
 -15   9   6       20.51       51.11     21.82 o
 -14   9   6       91.47      133.07     24.41 o
 -13   9   6      316.53      444.45     65.62 o
 -12   9   6      127.84       92.83     31.74 o
 -11   9   6        5.40      -19.28     22.53 o
 -10   9   6       69.78       39.05     17.57 o
  -9   9   6      166.43      175.99     42.16 o
  -8   9   6      196.61      113.79     30.26 o
  -7   9   6      145.65      116.16     17.35 o
  -6   9   6       59.11       38.66     10.27 o
  -5   9   6        1.63      -11.31     11.31 o
  -4   9   6       39.85       22.96      6.90 o
  -3   9   6       45.64       37.49      8.41 o
  -2   9   6        1.58       -5.67      5.84 o
  -1   9   6        0.07       -5.53      5.53 o
   0   9   6        0.03       -5.41      5.41 o
   1   9   6        0.04       -0.13      6.48 o
   2   9   6      129.58      118.29      8.88 o
   3   9   6       90.29      103.64     10.58 o
   4   9   6        2.60       -7.31      8.41 o
   5   9   6      184.15      135.15     14.98 o
   6   9   6     1061.85     1077.12     40.44 o
   7   9   6      337.98      305.93     22.21 o
   8   9   6      116.69       74.34     13.39 o
   9   9   6       15.09       -1.97     11.76 o
  10   9   6      206.18      129.49     28.74 o
  11   9   6      257.68      203.29     34.02 o
  12   9   6      217.86      262.56     39.95 o
  13   9   6       16.46        4.84     18.62 o
 -14  10   6      225.54      189.18     29.01 o
 -13  10   6      347.62      388.78     65.96 o
 -12  10   6      347.69      380.71     61.50 o
 -11  10   6      148.30      106.24     22.37 o
 -10  10   6        8.78      -15.85     26.24 o
  -9  10   6       88.35       41.34     17.15 o
  -8  10   6        0.71       -4.94     11.91 o
  -7  10   6       98.64       77.24     15.46 o
  -6  10   6      333.39      334.62     29.09 o
  -5  10   6     1121.93     1110.31     75.88 o
  -4  10   6     2034.16     2015.34     98.04 o
  -3  10   6     2068.24     2261.84     74.02 o
  -2  10   6     1026.77     1414.76     51.93 o
  -1  10   6      250.48      480.30     22.89 o
   0  10   6       41.56       79.09      8.81 o
   1  10   6       95.26       58.56      8.19 o
   2  10   6      276.43      221.63     12.72 o
   3  10   6      126.45       91.80     11.46 o
   4  10   6      114.81      108.34     12.34 o
   5  10   6      605.67      580.43     29.08 o
   6  10   6      837.81      868.91     42.22 o
   7  10   6      268.00      365.83     39.01 o
   8  10   6      353.35      337.46     24.37 o
   9  10   6       41.45       36.51     18.40 o
  10  10   6        1.62      -10.31     17.55 o
  11  10   6        1.35       -0.90     18.06 o
  12  10   6        0.48       -1.81     18.80 o
 -13  11   6       59.16       92.99     26.06 o
 -12  11   6       61.93      164.43     25.33 o
 -11  11   6        6.15       40.60     19.78 o
 -10  11   6       14.99      -15.38     15.38 o
  -9  11   6       71.85        6.14     17.95 o
  -8  11   6       72.56       50.92     18.41 o
  -7  11   6       38.86       11.49     16.95 o
  -6  11   6        5.82      -12.90     12.90 o
  -5  11   6       22.87       -3.36     13.45 o
  -4  11   6       33.35       19.07     12.46 o
  -3  11   6        5.02      -11.69     11.69 o
  -2  11   6        1.39        3.22     12.45 o
  -1  11   6       26.75        6.42     10.55 o
   0  11   6       39.79       28.68      8.45 o
   1  11   6       34.26       58.81      9.15 o
   2  11   6       47.19       41.27     11.49 o
   3  11   6       39.48       26.01     10.70 o
   4  11   6        0.97       -9.84      9.84 o
   5  11   6      214.32      199.91     17.39 o
   6  11   6      270.06      314.79     22.58 o
   7  11   6      261.99      267.11     33.75 o
   8  11   6       80.34       68.05     19.40 o
   9  11   6        8.37      -18.94     18.94 o
  10  11   6       84.67       69.23     21.17 o
  11  11   6      216.46      178.32     26.02 o
 -11  12   6       76.81       69.06     17.73 o
 -10  12   6      181.16      156.18     21.65 o
  -9  12   6      503.76      492.33     43.20 o
  -8  12   6      694.65      785.30     56.66 o
  -7  12   6      379.06      518.83     44.03 o
  -6  12   6        1.37       36.06     19.18 o
  -5  12   6       40.94       27.24     15.22 o
  -4  12   6       44.30       20.76     15.39 o
  -3  12   6        1.74       -6.04     14.36 o
  -2  12   6       73.94       44.19     16.93 o
  -1  12   6      340.06      334.95     24.90 o
   0  12   6      633.11      704.38     29.02 o
   1  12   6     1075.96     1292.05     55.35 o
   2  12   6      545.10     1049.58     61.80 o
   3  12   6       81.54      378.56     30.74 o
   4  12   6        6.06       -1.37     11.40 o
   5  12   6       19.33       15.49     14.12 o
   6  12   6        0.81      -14.97     14.97 o
   7  12   6       21.13       -7.60     36.00 o
   8  12   6       57.74       24.87     19.46 o
   9  12   6       94.85       64.65     21.50 o
  10  12   6      135.75      101.73     30.51 o
 -10  13   6       18.10        9.53     28.99 o
  -9  13   6       54.93       30.36     17.33 o
  -8  13   6       19.55       13.68     20.30 o
  -7  13   6       21.18       -7.53     20.44 o
  -6  13   6       13.98        8.45     15.98 o
  -5  13   6        1.51       -6.90     15.20 o
  -4  13   6        0.01        1.86     14.90 o
  -3  13   6        5.19        2.01     15.23 o
  -2  13   6       13.78        7.09     15.06 o
  -1  13   6        0.29        3.02     14.79 o
   0  13   6        9.07       40.97     15.09 o
   1  13   6        3.78       31.19     11.93 o
   2  13   6       22.65       46.87     12.98 o
   3  13   6       11.40       33.77     13.24 o
   4  13   6        2.85        6.11     13.36 o
   5  13   6       56.61       26.66     31.12 o
   6  13   6      132.85      121.67     41.74 o
   7  13   6       97.65       86.69     25.92 o
   8  13   6       39.65       19.77     29.87 o
  -7  14   6        5.63      -20.41     20.41 o
  -6  14   6      123.49       70.94     19.13 o
  -5  14   6      598.46      606.19     41.21 o
  -4  14   6      940.95     1193.73     64.87 o
  -3  14   6      803.18     1177.11     63.71 o
  -2  14   6      262.24      627.71     41.31 o
  -1  14   6        1.22       72.30     31.00 o
   0  14   6       22.80        3.22     26.12 o
   1  14   6       39.57       40.51     20.00 o
   2  14   6       10.26       22.03     15.68 o
   3  14   6        0.77       24.80     23.68 o
   4  14   6       60.20       77.96     31.89 o
   6  14   6      149.27       90.17     41.52 o
 -17   1   7       91.51       49.12     14.05 o
 -16   1   7       59.34       21.85     12.79 o
 -15   1   7      100.87       74.77     12.15 o
 -14   1   7        0.97       -9.90      9.90 o
 -13   1   7       33.89       46.77      8.34 o
 -12   1   7       62.08       64.00      7.95 o
 -11   1   7      191.09      173.22      9.27 o
 -10   1   7      121.01      116.15      6.92 o
  -9   1   7      712.04      810.85     21.10 o
  -8   1   7       94.40      111.24      6.86 o
  -7   1   7      318.08      336.34     14.27 o
  -6   1   7      851.18      908.54     34.36 o
  -5   1   7      305.75      358.84     19.57 o
  -4   1   7      128.78      122.80      7.78 o
  -3   1   7      172.01      188.83      9.18 o
  -2   1   7      609.46      598.97     16.83 o
  -1   1   7        8.07       12.39      3.94 o
   0   1   7        8.07        3.15      3.30 o
   1   1   7       12.43       17.85      3.62 o
   2   1   7      966.87     1115.04     26.28 o
   3   1   7     2343.91     2559.34     57.47 o
   4   1   7     1147.83     1291.03     31.63 o
   5   1   7      158.82      163.04      9.43 o
   6   1   7      889.27      952.38     29.25 o
   7   1   7      290.85      273.29     14.32 o
   8   1   7      113.16       81.84     10.28 o
   9   1   7      111.62      101.68     12.46 o
  10   1   7      123.89      118.84     13.37 o
  11   1   7      938.35      946.65     34.46 o
  12   1   7       87.61      115.17     14.60 o
  13   1   7      231.20      216.79     25.99 o
  14   1   7       95.09       58.00     30.87 o
  15   1   7       56.09       63.08     34.11 o
  16   1   7       48.48       75.22     35.66 o
 -17   2   7       18.42      -19.55     19.55 o
 -16   2   7        7.24      -13.65     13.65 o
 -15   2   7        0.36       -5.73     11.10 o
 -14   2   7        6.40       36.45     12.41 o
 -13   2   7       37.10       52.44      8.09 o
 -12   2   7       40.10       40.57      7.41 o
 -11   2   7        3.44       -3.33      7.07 o
 -10   2   7        8.31       -7.46      7.46 o
  -9   2   7       46.34       41.55      7.06 o
  -8   2   7      196.42      177.22      8.22 o
  -7   2   7       31.52        2.09      5.34 o
  -6   2   7        4.79       -6.33      6.33 o
  -5   2   7        3.16       -5.09      5.09 o
  -4   2   7      214.89      205.53     10.64 o
  -3   2   7        0.10       -4.00      4.00 o
  -2   2   7        0.24        1.68      3.48 o
  -1   2   7        2.76       -3.38      3.38 o
   0   2   7      250.44      255.67      8.73 o
   1   2   7      120.63       83.78      5.10 o
   2   2   7        0.01       -4.22      4.22 o
   3   2   7       17.44       18.00      4.02 o
   4   2   7       22.87       17.51      4.70 o
   5   2   7      211.72      224.33     12.15 o
   6   2   7      124.63      132.04     11.36 o
   7   2   7      138.01      143.01     16.35 o
   8   2   7        0.52       17.15     10.05 o
   9   2   7        8.62       -9.65      9.65 o
  10   2   7       20.95       51.85     10.73 o
  11   2   7      131.79      226.60     21.76 o
  12   2   7        2.03       16.12     12.70 o
  13   2   7        0.05       61.78     22.35 o
  14   2   7       15.32        4.78     25.51 o
  15   2   7        5.41       -3.16     30.72 o
  16   2   7        5.43       21.68     31.76 o
 -17   3   7        2.46      -19.63     19.63 o
 -16   3   7       25.13      -12.80     12.80 o
 -15   3   7      137.20      111.40     12.29 o
 -14   3   7      183.40      229.35     14.87 o
 -13   3   7      332.59      414.13     16.84 o
 -12   3   7      272.90      264.19     12.92 o
 -11   3   7      175.46      140.96     11.52 o
 -10   3   7      142.36       80.59      8.81 o
  -9   3   7      201.47      200.31     11.05 o
  -8   3   7      119.92      107.59      9.21 o
  -7   3   7      738.14      754.70     21.76 o
  -6   3   7      652.00      619.10     20.91 o
  -5   3   7      194.39      183.99     10.02 o
  -4   3   7       53.77       60.47      6.46 o
  -3   3   7      214.68      217.24     10.95 o
  -2   3   7     1408.84     1588.98     38.74 o
  -1   3   7      586.19      642.06     18.72 o
   0   3   7      967.39     1000.83     23.76 o
   1   3   7      543.57      547.94     14.03 o
   2   3   7      528.25      523.34     14.17 o
   3   3   7        4.43       -3.69      3.69 o
   4   3   7       19.41       -2.06      5.09 o
   5   3   7       16.47       -3.88      6.74 o
   6   3   7      647.66      685.53     26.81 o
   7   3   7     1589.39     1462.67     47.31 o
   8   3   7     1068.74     1040.00     32.73 o
   9   3   7       46.56       39.02     10.01 o
  10   3   7      311.57      344.20     18.92 o
  11   3   7      108.24      139.09     13.04 o
  12   3   7       17.91        6.75     11.46 o
  13   3   7       55.41       52.87     15.01 o
  14   3   7       51.42       35.73     16.07 o
  15   3   7       41.87       39.46     18.15 o
 -17   4   7        4.37      -15.20     15.20 o
 -16   4   7        0.70      -14.22     14.22 o
 -15   4   7        3.43      -10.92     10.92 o
 -14   4   7        2.42       11.60      8.96 o
 -13   4   7        1.21       40.55     12.01 o
 -12   4   7        3.99       22.89      8.67 o
 -11   4   7        1.35        7.74     10.02 o
 -10   4   7       41.49       37.74     10.47 o
  -9   4   7       21.77       16.92     10.45 o
  -8   4   7      170.32      156.87     12.42 o
  -7   4   7        0.14       24.95     10.52 o
  -6   4   7       22.55       21.16      6.55 o
  -5   4   7       13.15       -3.61      5.51 o
  -4   4   7        9.42       -4.65      4.65 o
  -3   4   7        3.08       -4.15      4.15 o
  -2   4   7      379.40      352.47     11.96 o
  -1   4   7      310.96      313.22     12.55 o
   0   4   7      126.78      115.58      6.59 o
   1   4   7      299.23      290.61     10.04 o
   2   4   7        7.18        8.80      4.62 o
   3   4   7      253.99      273.06     10.42 o
   4   4   7      194.90      173.83      8.85 o
   5   4   7        3.06       -6.40      6.40 o
   6   4   7       20.75        0.66      7.49 o
   7   4   7      137.94      120.26     10.93 o
   8   4   7      200.57      177.75     12.79 o
   9   4   7        8.77       10.97      9.13 o
  10   4   7       12.45       43.32     11.17 o
  11   4   7      106.82      119.07     12.16 o
  12   4   7       14.63       15.48     12.44 o
  13   4   7        0.62      -12.58     12.58 o
  14   4   7       25.09      -12.92     12.92 o
  15   4   7       21.96       -2.22     15.17 o
 -16   5   7       21.77       -3.91     12.64 o
 -15   5   7       10.45        1.30     10.97 o
 -14   5   7       17.06       25.22     12.43 o
 -13   5   7       36.44       24.96     12.25 o
 -12   5   7      158.47      110.31     15.30 o
 -11   5   7      336.71      303.11     22.22 o
 -10   5   7      281.22      260.15     18.28 o
  -9   5   7      153.98      149.77     13.05 o
  -8   5   7        3.71        2.16      7.38 o
  -7   5   7       19.41       15.73      5.81 o
  -6   5   7       13.16       -4.37      4.37 o
  -5   5   7      293.99      322.37     10.41 o
  -4   5   7      372.18      371.22     11.65 o
  -3   5   7      928.10     1031.61     25.22 o
  -2   5   7     2865.04     3043.87     82.64 o
  -1   5   7      372.86      351.86     11.24 o
   0   5   7        2.35       -3.75      3.75 o
   1   5   7       39.05       20.34      3.28 o
   2   5   7      106.20      120.28      6.34 o
   3   5   7      902.74      984.59     24.25 o
   4   5   7      434.44      402.96     13.67 o
   5   5   7      271.26      228.43     12.19 o
   6   5   7      490.67      447.08     16.46 o
   7   5   7      632.70      654.27     22.71 o
   8   5   7      407.73      397.19     17.52 o
   9   5   7      377.45      346.17     17.00 o
  10   5   7      641.69      635.62     22.81 o
  11   5   7      501.81      512.22     22.89 o
  12   5   7       98.95      109.21     14.34 o
  13   5   7       31.07       -0.85     12.87 o
  14   5   7        0.36      -16.37     16.37 o
  15   5   7       37.24       20.78     17.78 o
 -16   6   7        2.32        6.53     16.80 o
 -15   6   7        2.55       26.46     11.78 o
 -14   6   7       10.04       40.59     13.25 o
 -13   6   7       11.10       41.20     12.15 o
 -12   6   7       12.99        6.85     17.41 o
 -11   6   7       12.40        9.18     13.10 o
 -10   6   7       49.94       37.03     12.31 o
  -9   6   7       80.40       43.36      9.89 o
  -8   6   7       22.86       -7.25      7.25 o
  -7   6   7        1.97       -4.74      6.23 o
  -6   6   7      136.21      132.38      9.53 o
  -5   6   7      197.72      206.40      7.95 o
  -4   6   7       30.08       28.56      4.81 o
  -3   6   7       56.88       60.60      6.67 o
  -2   6   7      186.36      267.16     11.82 o
  -1   6   7      807.82      818.72     21.72 o
   0   6   7      289.98      283.98     10.17 o
   1   6   7       50.23       33.86      5.51 o
   2   6   7       15.93       -4.96      5.63 o
   3   6   7      104.14       92.00      5.47 o
   4   6   7      114.36       84.99      6.35 o
   5   6   7       99.41      103.15      8.30 o
   6   6   7       54.91       45.83      8.22 o
   7   6   7      128.19      109.65     11.23 o
   8   6   7      129.83      116.82     12.02 o
   9   6   7        6.73       -9.49      9.49 o
  10   6   7       28.57       11.92     11.83 o
  11   6   7       29.29       70.07     12.22 o
  12   6   7       19.60       22.95     10.77 o
  13   6   7        9.32      -11.71     11.71 o
  14   6   7        1.57      -11.94     16.98 o
 -15   7   7       51.19       45.48     13.18 o
 -14   7   7       55.75       89.09     12.35 o
 -13   7   7       46.55       26.77     29.10 o
 -12   7   7      153.53       92.19     33.41 o
 -11   7   7      161.48       93.91     31.70 o
 -10   7   7      213.29      127.17     25.36 o
  -9   7   7      219.59      153.24     20.27 o
  -8   7   7      142.24       97.54     17.75 o
  -7   7   7      491.42      435.83     28.55 o
  -6   7   7      621.47      565.96     22.69 o
  -5   7   7      389.69      373.61     11.82 o
  -4   7   7       39.82       47.66      5.49 o
  -3   7   7        2.40       -5.99      5.99 o
  -2   7   7        1.90       -7.37      7.37 o
  -1   7   7       46.03       18.43      6.27 o
   0   7   7       34.66       -2.30      4.03 o
   1   7   7      120.99       68.07      7.04 o
   2   7   7      835.53      774.61     21.31 o
   3   7   7      759.10      656.69     21.81 o
   4   7   7      157.63      118.46     10.58 o
   5   7   7       85.53       45.59      8.86 o
   6   7   7      530.49      524.29     22.76 o
   7   7   7      137.22      129.57     13.05 o
   8   7   7       65.77       14.84     10.68 o
   9   7   7        0.95      -10.42     10.42 o
  10   7   7        2.83       -9.50     12.74 o
  11   7   7      180.66      255.11     26.98 o
  12   7   7      135.09      131.71     15.99 o
  13   7   7      173.84      143.59     19.34 o
  14   7   7       91.94      102.78     21.74 o
 -14   8   7        0.37       13.85     13.66 o
 -13   8   7        2.93      -15.15     25.87 o
 -12   8   7        1.44      -19.59     23.98 o
 -11   8   7        5.08      -22.29     22.29 o
 -10   8   7       35.41       10.92     24.41 o
  -9   8   7       57.51       28.95     24.26 o
  -8   8   7       25.27       10.60     22.84 o
  -7   8   7        0.28       -0.58     17.95 o
  -6   8   7       72.92       65.70     10.86 o
  -5   8   7       18.30        0.67      5.54 o
  -4   8   7       15.24       11.29      6.36 o
  -3   8   7       71.13       36.79      8.48 o
  -2   8   7      221.36      185.06     11.30 o
  -1   8   7       75.47       41.75      6.95 o
   0   8   7      115.88      101.65      8.26 o
   1   8   7       11.49        5.63      6.68 o
   2   8   7       12.14       10.86      6.77 o
   3   8   7       59.80       73.25      8.48 o
   4   8   7      107.59      122.16     11.55 o
   5   8   7        0.53       -9.47      9.47 o
   6   8   7       24.35        0.16     10.55 o
   7   8   7       22.54       -4.23     10.58 o
   8   8   7        0.25       -9.40      9.40 o
   9   8   7        0.40      -12.71     12.71 o
  10   8   7        3.77       -7.13     12.74 o
  11   8   7        6.30       16.06     13.41 o
  12   8   7        0.00       15.74     29.18 o
  13   8   7        2.59       -6.47     21.95 o
 -14   9   7       39.62       36.34     20.47 o
 -13   9   7       10.63       18.49     28.19 o
 -12   9   7        2.98      -21.18     24.89 o
 -11   9   7        2.19      -18.56     23.47 o
 -10   9   7       12.05       22.01     25.43 o
  -8   9   7      466.67      426.61     39.95 o
  -7   9   7      662.41      593.74     38.49 o
  -6   9   7      613.20      606.28     38.92 o
  -5   9   7       47.32       29.04     13.46 o
  -4   9   7        5.09       -0.32      9.01 o
  -3   9   7        2.98       -0.52      8.19 o
  -2   9   7      161.10      108.04     10.58 o
  -1   9   7      494.88      433.25     18.03 o
   0   9   7      230.63      219.21     15.65 o
   1   9   7      207.34      174.92     16.15 o
   2   9   7      520.51      525.88     19.63 o
   3   9   7      341.94      433.18     21.40 o
   4   9   7       78.18       60.06     13.15 o
   5   9   7       13.15       -0.58     11.28 o
   6   9   7      370.77      380.46     22.99 o
   7   9   7      169.80      156.03     15.06 o
   8   9   7      379.55      387.89     26.57 o
   9   9   7      278.36      349.61     34.61 o
  10   9   7      170.30      152.30     19.31 o
  11   9   7      215.72      222.78     27.17 o
  12   9   7       91.57       94.48     22.76 o
 -13  10   7        1.73       25.68     25.86 o
 -12  10   7        2.19       31.89     28.96 o
 -11  10   7        0.96      -17.45     17.45 o
 -10  10   7        4.69      -18.01     18.01 o
  -9  10   7       26.82        1.21     16.44 o
  -8  10   7       27.86        2.16     16.13 o
  -7  10   7        6.68        3.16     16.64 o
  -6  10   7        7.42      -10.57     13.15 o
  -5  10   7       18.92        7.82     14.00 o
  -4  10   7        0.06       -3.06     11.27 o
  -3  10   7        4.16       -7.36     11.23 o
  -2  10   7       13.12       12.08      9.44 o
  -1  10   7       37.41       35.50      9.30 o
   0  10   7        0.03       -8.19      8.19 o
   1  10   7        7.33       -8.41      8.41 o
   2  10   7        0.54       -8.60      8.60 o
   3  10   7       10.29      -11.48     11.48 o
   4  10   7       19.93       -9.94      9.94 o
   5  10   7        8.47       -1.66     11.64 o
   6  10   7        3.61        9.38     12.46 o
   7  10   7        1.39        4.27     15.12 o
   8  10   7        6.74      -16.66     16.66 o
   9  10   7        0.02      -12.12     15.09 o
  10  10   7       18.56       11.35     19.01 o
  11  10   7        0.21       -5.39     19.07 o
 -11  11   7      448.85      466.32     36.36 o
 -10  11   7      295.95      202.04     22.55 o
  -9  11   7       50.24       31.43     18.49 o
  -8  11   7       15.88        5.15     16.59 o
  -7  11   7       29.43       -1.74     17.23 o
  -6  11   7        1.60      -17.01     17.01 o
  -5  11   7      100.73       65.64     16.48 o
  -4  11   7      412.74      304.35     27.29 o
  -3  11   7      404.40      412.01     28.36 o
  -2  11   7      339.17      321.39     25.50 o
  -1  11   7       87.25       98.64     19.32 o
   0  11   7       40.69       20.08      9.57 o
   1  11   7       23.94       14.68      9.59 o
   2  11   7       69.88       53.82     15.90 o
   3  11   7      236.09      177.40     15.83 o
   4  11   7      196.54      165.93     15.57 o
   5  11   7      305.19      310.73     24.08 o
   6  11   7      266.86      285.50     38.94 o
   7  11   7      160.85      148.78     26.87 o
   8  11   7       30.22        3.29     18.33 o
   9  11   7       16.08      -15.61     17.96 o
  10  11   7       22.53       -2.03     18.72 o
 -10  12   7        9.25        2.96     23.75 o
  -9  12   7        0.76       -6.40     18.84 o
  -8  12   7        1.96      -17.67     17.67 o
  -7  12   7        7.07       -5.71     18.34 o
  -6  12   7       26.74        2.21     14.61 o
  -5  12   7       12.39       24.78     15.36 o
  -4  12   7        6.95       -4.04     14.30 o
  -3  12   7       49.45       39.55     17.85 o
  -2  12   7       38.38       45.52     16.63 o
  -1  12   7        0.28       -8.70     14.86 o
   0  12   7        2.88      -12.63     12.63 o
   1  12   7        5.09        2.58     12.00 o
   2  12   7        7.17       11.02     12.68 o
   3  12   7        3.46      -11.11     12.02 o
   4  12   7       21.46       11.72     17.35 o
   5  12   7        4.62       -5.73     25.53 o
   6  12   7        1.61      -19.85     19.85 o
   7  12   7       10.56      -15.65     21.22 o
   8  12   7        1.27      -20.50     33.83 o
  -7  13   7      296.80      242.82     35.18 o
  -6  13   7      197.90      180.88     21.81 o
  -5  13   7       87.60       77.43     18.33 o
  -4  13   7        4.99       13.11     15.88 o
  -3  13   7        4.29        4.04     15.54 o
  -2  13   7      152.16      159.28     20.89 o
  -1  13   7      259.94      313.45     29.09 o
   0  13   7      275.85      352.35     36.14 o
   1  13   7      183.11      221.28     52.25 o
   2  13   7      143.77      202.50     27.85 o
   3  13   7       13.91       51.30     23.79 o
   4  13   7        9.01        9.95     26.65 o
   5  13   7        3.53        2.44     26.39 o
   6  13   7       37.24       40.72     29.43 o
  -2  14   7       30.11       45.78     26.86 o
  -1  14   7       36.90      118.53     33.25 o
   0  14   7        0.43        9.38     26.65 o
   1  14   7        1.21      -16.12     18.88 o
   2  14   7        3.10       -5.77     26.38 o
 -16   0   8      137.98      116.28     19.82 o
 -15   0   8      162.12      194.63     20.87 o
 -14   0   8       15.26       76.07     15.83 o
 -13   0   8      195.69      179.86     18.44 o
 -12   0   8      116.64       73.59     12.23 o
 -11   0   8        7.13       -9.73      9.73 o
 -10   0   8       85.74       70.54     10.88 o
  -9   0   8     1011.51     1040.66     44.76 o
  -8   0   8     2269.08     2386.92     95.76 o
  -7   0   8     3193.52     3403.37    169.29 o
  -6   0   8     3653.60     3906.40    192.12 o
  -5   0   8      233.62      166.48     18.20 o
  -4   0   8     1090.80     1060.46     52.18 o
  -3   0   8     2936.78     3085.10    145.39 o
  -2   0   8     3525.84     3745.73    121.24 o
  -1   0   8        2.70      178.88     38.92 o
   0   0   8     2830.23     3094.52    100.60 o
   1   0   8     8693.51     8980.91    283.76 o
   2   0   8     5545.01     5804.57    162.60 o
   3   0   8     2296.30     2301.74     75.47 o
   4   0   8      655.54      658.50     23.79 o
   5   0   8        1.84       16.18     10.26 o
   6   0   8        5.92       21.82     10.42 o
   7   0   8       70.97       47.89     11.06 o
   8   0   8       59.86       67.60     12.05 o
   9   0   8      407.87      420.01     23.85 o
  10   0   8        3.53       34.51     15.47 o
  11   0   8      439.14      709.05     66.70 o
  13   0   8       50.40      109.13     34.90 o
  14   0   8       79.81       73.92     34.57 o
  15   0   8       15.72       64.33     36.82 o
 -16   1   8       30.18       -3.39     11.57 o
 -15   1   8       18.79       24.55     11.09 o
 -14   1   8      172.73      196.47     13.94 o
 -13   1   8      296.39      361.00     18.01 o
 -12   1   8      158.32      168.77     14.20 o
 -11   1   8       45.86       49.58      8.25 o
 -10   1   8        1.49       -6.31      6.89 o
  -9   1   8        1.38       49.53     16.41 o
  -8   1   8       70.98      213.02     22.14 o
  -7   1   8       48.77      163.49     20.36 o
  -6   1   8      144.48      269.14     26.47 o
  -5   1   8       54.54       49.50      8.27 o
  -4   1   8       90.51       93.27     14.12 o
  -3   1   8       35.18       86.78     19.20 o
  -2   1   8        0.13       94.24     11.08 o
  -1   1   8       77.28       79.18     10.73 o
   0   1   8      142.54      175.10     12.47 o
   1   1   8      602.04      806.18     29.03 o
   2   1   8      908.91      910.26     31.27 o
   3   1   8       99.78       67.43      7.61 o
   4   1   8      239.47      316.04     11.86 o
   5   1   8      265.16      381.38     20.38 o
   6   1   8      515.88      636.34     22.20 o
   7   1   8      302.45      407.05     17.92 o
   8   1   8       52.29      107.55     13.78 o
   9   1   8       17.03       79.22     12.32 o
  10   1   8        7.03        8.60      9.95 o
  11   1   8      474.88      563.27     32.39 o
  12   1   8      214.71      179.06     33.00 o
  13   1   8      221.73      198.36     41.14 o
  14   1   8        0.36      -12.18     29.01 o
  15   1   8       56.52       81.59     36.79 o
 -16   2   8        3.61      -11.60     11.60 o
 -15   2   8       56.29       48.88     11.37 o
 -14   2   8      255.67      328.87     18.36 o
 -13   2   8      255.47      338.97     17.74 o
 -12   2   8      609.00      630.94     22.25 o
 -11   2   8      399.03      433.36     18.57 o
 -10   2   8       34.13       29.79      8.72 o
  -9   2   8      137.23       89.89      9.85 o
  -8   2   8      497.60      420.68     16.83 o
  -7   2   8      423.94      388.47     15.45 o
  -6   2   8       15.27        2.34      8.18 o
  -5   2   8      200.18      281.50     33.19 o
  -4   2   8     3465.73     3938.04    124.09 o
  -3   2   8     6105.07     6585.39    166.81 o
  -2   2   8     6405.51     6874.60    159.31 o
  -1   2   8     1547.67     1536.96     39.89 o
   0   2   8      148.73      120.96      7.45 o
   1   2   8      570.22      511.90     13.52 o
   2   2   8      412.95      403.91     13.98 o
   3   2   8       47.87       57.85      6.10 o
   4   2   8     2171.91     2428.84     56.65 o
   5   2   8     2239.12     2325.23     63.10 o
   6   2   8     1489.86     1554.99     46.49 o
   7   2   8     1324.41     1368.64     43.57 o
   8   2   8     1062.14     1068.50     36.16 o
   9   2   8      370.73      347.34     17.70 o
  10   2   8        0.77       -9.32      9.32 o
  11   2   8       21.99       61.75     16.86 o
  12   2   8       46.83      132.30     18.56 o
  13   2   8      129.79      201.90     23.31 o
  14   2   8       78.04       79.08     19.22 o
  15   2   8        3.19       43.84     20.75 o
 -16   3   8        8.83       -7.59     13.41 o
 -15   3   8       24.65        0.92     10.96 o
 -14   3   8      144.50      163.20     13.77 o
 -13   3   8      116.91      176.52     18.48 o
 -12   3   8       62.19      291.59     23.94 o
 -11   3   8        2.63       64.54     15.13 o
 -10   3   8        1.86       -7.54      9.07 o
  -9   3   8        0.61        3.96      7.83 o
  -8   3   8        0.70       37.15     10.39 o
  -7   3   8       43.33       58.38      9.51 o
  -6   3   8        1.43       -0.88      6.73 o
  -5   3   8       11.98       11.69     10.58 o
  -2   3   8       65.51      418.79     47.39 o
  -1   3   8      106.42      163.39     16.65 o
   0   3   8       82.27       69.78      6.37 o
   1   3   8      512.87      568.01     15.79 o
   2   3   8      675.46      692.83     18.47 o
   3   3   8      367.79      343.66     14.67 o
   4   3   8        1.80       30.09      9.66 o
   5   3   8      260.31      291.53     13.49 o
   6   3   8      434.74      509.49     21.34 o
   7   3   8      241.82      305.19     16.53 o
   8   3   8      443.23      540.23     21.57 o
   9   3   8       57.61       71.23     12.75 o
  10   3   8       46.91       39.28     10.39 o
  11   3   8      179.24      128.36     17.55 o
  12   3   8      477.09      491.40     32.73 o
  13   3   8      142.35      111.43     20.52 o
  14   3   8        7.43       -7.16     16.30 o
 -16   4   8       48.80       41.79     16.21 o
 -15   4   8       17.42       10.16     14.15 o
 -14   4   8        2.28       38.83     11.49 o
 -13   4   8      107.71       95.19     12.16 o
 -12   4   8       12.99       -0.18      9.86 o
 -11   4   8      140.50      128.26     12.83 o
 -10   4   8      689.55      600.94     26.34 o
  -9   4   8      892.94      829.65     34.47 o
  -8   4   8     1020.52     1008.57     39.69 o
  -7   4   8      800.21      827.93     33.54 o
  -6   4   8      256.83      256.40     12.13 o
  -5   4   8        3.53       -4.93      4.93 o
  -4   4   8      148.80      151.11      7.18 o
  -3   4   8      979.83      949.79     23.13 o
  -2   4   8        6.65       23.31      5.78 o
  -1   4   8      226.94      322.56     23.71 o
   0   4   8     2029.08     2206.02     54.92 o
   1   4   8     4417.10     4547.23    105.26 o
   2   4   8     1798.80     1911.23     45.98 o
   3   4   8      945.57      943.28     26.91 o
   4   4   8      493.40      412.35     14.06 o
   5   4   8      114.00      104.89     10.74 o
   6   4   8       14.97        4.18      8.87 o
   7   4   8       12.60       27.91      9.53 o
   8   4   8      102.11      124.20     13.51 o
   9   4   8      303.25      294.34     17.51 o
  10   4   8      330.42      308.63     21.15 o
  11   4   8      274.22      287.94     23.39 o
  12   4   8      141.21      195.90     20.13 o
  13   4   8       28.15       38.77     15.87 o
  14   4   8        0.88      -14.48     14.48 o
 -15   5   8       21.74       89.63     14.13 o
 -14   5   8      127.79      166.76     42.87 o
 -13   5   8      126.32      244.57     35.56 o
 -12   5   8       40.85       39.61     13.58 o
 -11   5   8        5.80       -8.08     10.70 o
 -10   5   8       41.24      111.81     17.05 o
  -9   5   8       40.55      129.28     16.65 o
  -8   5   8        0.26       78.61     14.31 o
  -7   5   8        9.26       43.81     12.91 o
  -6   5   8       18.45        9.11      7.34 o
  -5   5   8       13.76       -3.02      4.73 o
  -4   5   8       32.72       25.02      4.92 o
  -3   5   8       33.06       46.72      5.21 o
  -2   5   8       13.20       28.88      5.30 o
  -1   5   8      257.54      241.00      9.89 o
   0   5   8        0.86        5.56      4.47 o
   1   5   8      132.35      199.73     12.20 o
   2   5   8      542.27      536.54     17.14 o
   3   5   8      350.87      329.72     13.80 o
   4   5   8        5.82       -6.91      6.91 o
   5   5   8      100.30       73.35     10.73 o
   6   5   8      260.73      237.75     14.59 o
   7   5   8      599.28      637.26     24.53 o
   8   5   8      258.24      307.47     27.13 o
   9   5   8       95.56      105.51     14.51 o
  10   5   8       33.96       40.00     19.18 o
  11   5   8      325.14      364.54     22.23 o
  12   5   8      585.17      640.36     35.59 o
  13   5   8      118.89       82.22     16.93 o
  14   5   8        0.02      -16.75     16.75 o
 -15   6   8       80.51      155.02     25.13 o
 -14   6   8      352.69      521.44     30.72 o
 -13   6   8      453.75      467.69     31.59 o
 -12   6   8      533.55      456.80     37.17 o
 -11   6   8      171.15      127.81     18.50 o
 -10   6   8        6.19      -13.67     13.67 o
  -9   6   8      272.21      160.62     18.57 o
  -8   6   8      226.55      133.07     15.33 o
  -7   6   8        6.75       -9.49      9.49 o
  -6   6   8      283.23      257.07     12.81 o
  -5   6   8      467.79      540.41     15.34 o
  -4   6   8     1460.76     1541.36     35.60 o
  -3   6   8     1861.95     1910.97     41.97 o
  -2   6   8     1513.81     1514.47     37.32 o
  -1   6   8      830.74      797.80     21.42 o
   0   6   8      111.85       93.10      6.30 o
   1   6   8       12.96        2.86      5.49 o
   2   6   8       80.06       62.46      6.17 o
   3   6   8       59.35       46.62      6.01 o
   4   6   8      133.83      118.25      7.14 o
   5   6   8      461.52      446.92     20.08 o
   6   6   8      714.44      657.82     30.03 o
   7   6   8     1209.81     1157.07     40.14 o
   8   6   8     1242.77     1158.22     40.25 o
   9   6   8      608.84      662.36     33.69 o
  10   6   8        4.13       18.72     14.86 o
  11   6   8       13.10       67.62     14.40 o
  12   6   8        0.50       42.28     13.55 o
  13   6   8       46.89       47.42     14.80 o
 -14   7   8      112.80      117.12     22.06 o
 -13   7   8      265.80      316.95     55.53 o
 -12   7   8      101.60       32.57     27.01 o
 -11   7   8       14.93       20.01     21.30 o
 -10   7   8        5.69        2.97     35.19 o
  -9   7   8       60.34       23.72     17.05 o
  -8   7   8      111.05       69.37     15.66 o
  -7   7   8      187.11      113.70     16.78 o
  -6   7   8        5.91        0.07      8.49 o
  -5   7   8       17.06       22.25      6.04 o
  -4   7   8       29.52       23.34      5.05 o
  -3   7   8       13.90        7.66      6.36 o
  -2   7   8       16.03        1.15      5.52 o
  -1   7   8       12.53       -4.98      6.12 o
   0   7   8        3.20       -5.70      5.70 o
   1   7   8      193.18      200.08      9.79 o
   2   7   8      281.79      284.03     11.87 o
   3   7   8      153.76      147.16     10.19 o
   4   7   8       21.08       13.78      8.78 o
   5   7   8      166.42      145.37     13.01 o
   6   7   8      293.60      225.05     18.56 o
   7   7   8      524.16      473.01     29.18 o
   8   7   8      287.13      338.27     34.40 o
   9   7   8       51.73       35.61     13.91 o
  10   7   8       99.92       96.58     14.48 o
  11   7   8      311.02      341.03     24.20 o
  12   7   8      323.44      362.15     27.70 o
  13   7   8      108.52       97.09     34.84 o
 -13   8   8      209.29      262.23     51.41 o
 -12   8   8      174.37      101.68     31.83 o
 -11   8   8        2.17       -0.52     23.70 o
  -9   8   8      809.37      585.26     77.49 o
  -8   8   8     1051.21      876.57     97.91 o
  -7   8   8      566.11      491.70     37.30 o
  -6   8   8      409.23      345.07     26.29 o
  -5   8   8       19.29       13.17      9.40 o
  -4   8   8       18.39       -0.19      6.35 o
  -3   8   8      159.40      116.60      8.95 o
  -2   8   8      148.94      105.09      9.07 o
  -1   8   8       16.67       13.90      7.66 o
   0   8   8      407.41      383.15     18.13 o
   1   8   8     1007.20     1017.16     32.73 o
   2   8   8     1444.15     1471.53     42.56 o
   3   8   8     2160.33     2152.69     59.74 o
   4   8   8     1689.47     1690.71     58.77 o
   5   8   8      587.39      526.30     29.49 o
   6   8   8       78.25       92.49     14.61 o
   7   8   8       76.48       36.18     12.72 o
   8   8   8       70.65       33.57     15.09 o
   9   8   8       22.82       20.38     14.29 o
  10   8   8       49.17       63.64     16.46 o
  11   8   8      250.82      249.61     30.49 o
  12   8   8      355.90      465.83     65.72 o
 -12   9   8      158.40      152.54     36.96 o
 -11   9   8       13.88      -10.00     21.88 o
  -8   9   8      100.68      137.65     31.47 o
  -7   9   8       56.58       78.00     26.98 o
  -6   9   8      109.71       61.00     20.09 o
  -5   9   8        5.95      -13.54     13.54 o
  -4   9   8        0.42       -8.96      8.96 o
  -3   9   8        2.91       -6.97      9.13 o
  -2   9   8       33.88       -3.76     10.64 o
  -1   9   8       49.73        8.17      9.03 o
   0   9   8        0.07       -8.05      8.05 o
   1   9   8       63.10       70.49      9.82 o
   2   9   8      214.81      211.50     14.15 o
   3   9   8      155.44      186.03     14.59 o
   4   9   8        0.63        5.71     10.55 o
   5   9   8      130.04      104.28     15.06 o
   6   9   8      294.84      270.51     20.21 o
   7   9   8      435.48      484.52     37.19 o
   8   9   8      106.63       93.88     19.83 o
   9   9   8       17.90       -0.97     17.27 o
  10   9   8       86.31       99.86     21.70 o
  11   9   8      371.90      599.71     73.96 o
 -11  10   8      139.83       91.91     21.91 o
 -10  10   8        1.07      -12.40     19.99 o
  -9  10   8      117.79       59.83     19.94 o
  -8  10   8      135.55       77.19     19.68 o
  -7  10   8        6.54       -0.03     16.27 o
  -6  10   8      121.48      102.76     21.11 o
  -5  10   8      250.75      144.19     31.10 o
  -4  10   8      856.25      775.00     45.41 o
  -3  10   8      955.71      892.68     50.46 o
  -2  10   8      695.26      687.89     40.72 o
  -1  10   8      451.61      434.23     25.88 o
   0  10   8      102.15      114.94     11.63 o
   1  10   8       11.01       10.73      9.36 o
   2  10   8       28.25       -7.07      9.88 o
   3  10   8        1.75      -12.64     12.64 o
   4  10   8       22.90        4.99     12.44 o
   5  10   8      174.32      161.08     17.65 o
   6  10   8      400.66      417.47     43.26 o
   7  10   8      669.15      709.72     59.97 o
   8  10   8      549.48      562.69     70.77 o
   9  10   8      361.64      351.22     39.66 o
  10  10   8        1.91        6.57     28.14 o
 -10  11   8       10.12        8.34     30.07 o
  -9  11   8       19.74      -17.78     17.78 o
  -8  11   8       26.15       -1.28     17.56 o
  -7  11   8       27.91        0.83     17.65 o
  -6  11   8        8.00       -4.31     17.27 o
  -5  11   8        0.58      -10.63     13.98 o
  -4  11   8       10.27       11.06     15.12 o
  -3  11   8       11.40        9.40     15.51 o
  -2  11   8       61.35       29.68     16.66 o
  -1  11   8       43.37       15.23     16.02 o
   0  11   8        2.36      -13.01     15.08 o
   1  11   8       82.48       80.92     14.95 o
   2  11   8      280.20      307.20     20.25 o
   3  11   8      105.87      104.99     15.89 o
   4  11   8        3.91       -4.74     13.21 o
   5  11   8       53.89       41.71     31.21 o
   6  11   8      253.09      222.90     44.96 o
   7  11   8      191.62      175.55     40.52 o
   8  11   8      197.88      182.42     30.61 o
  -7  12   8      294.26      297.28     49.07 o
  -6  12   8       79.29       75.47     17.37 o
  -5  12   8        2.64      -11.68     14.99 o
  -4  12   8       22.50       -8.59     15.58 o
  -3  12   8       63.66       39.43     17.14 o
  -2  12   8        2.05        2.85     16.49 o
  -1  12   8      136.31      107.15     20.55 o
   0  12   8      556.90      512.32     56.76 o
   1  12   8      852.74      929.95     57.38 o
   2  12   8      799.57      917.37     66.81 o
   3  12   8      511.03      609.13     62.30 o
   4  12   8      241.77      176.38     39.20 o
   5  12   8       65.49       63.41     32.11 o
   6  12   8        2.02      -18.58     26.94 o
  -3  13   8       19.76       12.77     16.60 o
  -2  13   8       27.65       -1.04     30.42 o
  -1  13   8       47.02       41.18     17.81 o
   0  13   8        0.22       42.55     22.48 o
   1  13   8       59.80       80.94     21.82 o
   2  13   8       37.65       58.85     21.71 o
   3  13   8       65.79      109.13     35.28 o
   4  13   8        0.02        9.71     28.19 o
 -15   1   9       36.31       -4.76     12.42 o
 -14   1   9       89.16       72.69     11.88 o
 -13   1   9       20.08       24.56     10.37 o
 -12   1   9        2.01       -3.99      9.03 o
 -11   1   9        2.01       -7.43      7.43 o
 -10   1   9       69.12       62.08     10.13 o
  -9   1   9      279.33      327.46     21.13 o
  -8   1   9      412.71      501.89     29.79 o
  -7   1   9       72.97       80.90     16.71 o
  -6   1   9      450.82      587.94     32.01 o
  -5   1   9      672.44      693.80     66.76 o
  -4   1   9      412.22      456.87     26.10 o
  -3   1   9      463.11      487.84     20.54 o
  -2   1   9      118.10      174.28     11.38 o
  -1   1   9     1403.79     1470.11     37.67 o
   0   1   9      288.11      254.89     10.86 o
   1   1   9      305.82      276.82     10.86 o
   2   1   9      476.97      473.09     13.85 o
   3   1   9      651.91      666.49     18.22 o
   4   1   9      754.83      725.19     18.78 o
   5   1   9      547.76      556.09     19.30 o
   6   1   9      298.62      278.35     14.02 o
   7   1   9       97.72      101.13     10.74 o
   8   1   9       29.33       27.46      9.26 o
   9   1   9       40.36       26.30     11.75 o
  10   1   9        1.54      -12.36     12.36 o
  11   1   9       37.86       29.01     14.24 o
  12   1   9       84.68       67.07     20.22 o
  13   1   9        2.29       10.01     19.39 o
 -15   2   9       12.20       17.56     16.92 o
 -14   2   9        0.12       27.10     10.76 o
 -13   2   9       11.90       41.08     15.07 o
 -12   2   9        9.94       14.49     10.16 o
 -11   2   9        4.05      -11.21     11.21 o
 -10   2   9        0.82       -8.90      8.90 o
  -9   2   9        4.22       -1.55      8.12 o
  -8   2   9       51.48       63.32     10.43 o
  -7   2   9        0.63       -6.38      9.03 o
  -6   2   9       26.21       23.06     10.98 o
  -5   2   9       48.61       62.28     12.72 o
  -4   2   9        0.27        3.40      9.94 o
  -3   2   9        2.00        8.73      7.69 o
  -2   2   9       16.14       21.00      7.53 o
  -1   2   9      152.67      253.36     11.64 o
   0   2   9       10.31       -5.34      5.34 o
   1   2   9        0.88       -4.44      4.66 o
   2   2   9        0.25       -2.03      5.03 o
   3   2   9       13.52       18.00      6.54 o
   4   2   9       13.63       19.14      6.62 o
   5   2   9        1.94       -0.30      7.91 o
   6   2   9        2.94        1.77      8.84 o
   7   2   9        8.60       26.35      9.32 o
   8   2   9        6.35       14.42      9.52 o
   9   2   9        5.19       -0.78     12.56 o
  10   2   9        1.62      -15.06     15.06 o
  11   2   9       36.91       29.71     16.94 o
  12   2   9        4.84       -4.32     15.83 o
  13   2   9       18.46       33.44     23.81 o
 -15   3   9        7.87       -1.20     15.85 o
 -14   3   9       75.11      103.01     12.45 o
 -13   3   9      160.17      177.40     14.88 o
 -12   3   9      201.46      196.43     16.32 o
 -11   3   9      189.96      153.28     14.47 o
 -10   3   9      172.59      119.30     11.92 o
  -9   3   9       81.45       57.81     11.35 o
  -8   3   9       34.38       30.43      9.70 o
  -7   3   9        7.23       -5.27      8.42 o
  -6   3   9      184.45      197.26     11.66 o
  -5   3   9      844.40      861.30     27.15 o
  -4   3   9      549.56      506.34     20.29 o
  -3   3   9       91.74       80.96      8.12 o
  -2   3   9      220.01      260.47     11.61 o
  -1   3   9     1036.12      989.28     24.33 o
   0   3   9      543.72      572.57     15.63 o
   1   3   9      884.89      844.59     20.84 o
   2   3   9      494.92      434.28     13.77 o
   3   3   9      228.79      190.99     10.20 o
   4   3   9      189.78      155.79     10.01 o
   5   3   9       37.70        0.98      8.72 o
   6   3   9       24.39        4.62      9.13 o
   7   3   9      201.28      207.98     13.53 o
   8   3   9      157.67      150.69     12.83 o
   9   3   9      182.68      162.14     19.77 o
  10   3   9      109.57       86.31     16.55 o
  11   3   9       13.55       12.33     14.77 o
  12   3   9        1.74       14.96     14.81 o
  13   3   9        4.07      -14.23     14.23 o
 -14   4   9        5.35        3.42     17.50 o
 -13   4   9        1.26        8.00     10.77 o
 -12   4   9        0.12      -11.01     13.18 o
 -11   4   9       14.98       10.42     10.86 o
 -10   4   9       36.36       43.40     10.15 o
  -9   4   9       11.60       26.20     10.17 o
  -8   4   9        1.73        2.01      9.36 o
  -7   4   9        1.80        0.93      8.08 o
  -6   4   9       17.87       24.56      7.74 o
  -5   4   9        1.62       21.01      9.21 o
  -4   4   9       25.32       25.37      8.07 o
  -3   4   9       11.30       -2.24      5.59 o
  -2   4   9       33.11       21.49      7.58 o
  -1   4   9       20.60       40.12      5.74 o
   0   4   9        3.86        0.30      5.59 o
   1   4   9        0.02        8.54      6.19 o
   2   4   9        1.15       -6.24      6.24 o
   3   4   9        0.05       -6.73      6.73 o
   4   4   9        2.40       -7.32      7.32 o
   5   4   9       23.61       -6.73      9.31 o
   6   4   9       55.41       21.34      9.75 o
   7   4   9        6.63       -6.96      9.65 o
   8   4   9        6.27       -5.33     14.97 o
   9   4   9        3.45      -10.99     12.64 o
  10   4   9        1.56       -6.56     12.73 o
  11   4   9        5.63       15.59     15.01 o
  12   4   9        0.81        9.02     14.38 o
  13   4   9        3.31       -7.37     19.33 o
 -14   5   9       82.17      125.28     17.63 o
 -13   5   9       32.86        4.40     24.97 o
 -12   5   9        0.79      -17.18     17.18 o
 -11   5   9        8.96      -11.09     11.09 o
 -10   5   9       93.38       73.95     12.68 o
  -9   5   9      396.96      408.97     23.45 o
  -8   5   9      225.86      211.20     16.24 o
  -7   5   9       27.22       24.73      9.08 o
  -6   5   9       35.33       25.96      8.78 o
  -5   5   9      187.46      195.99     10.82 o
  -4   5   9      312.99      345.64     11.56 o
  -3   5   9      468.25      549.50     15.49 o
  -2   5   9      909.89      911.59     20.72 o
  -1   5   9     1508.36     1553.84     34.99 o
   0   5   9      689.24      681.03     20.03 o
   1   5   9      455.37      485.86     14.73 o
   2   5   9      158.91      173.00     10.10 o
   3   5   9      333.24      341.81     15.09 o
   4   5   9      284.22      250.75     12.94 o
   5   5   9      191.90      141.75     13.02 o
   6   5   9      134.81       97.76     12.63 o
   7   5   9      185.62      144.53     13.63 o
   8   5   9      126.11      117.35     16.01 o
   9   5   9      100.10       60.50     14.66 o
  10   5   9      140.63      113.32     16.07 o
  11   5   9       63.87       80.15     15.34 o
  12   5   9       38.68       58.20     14.66 o
 -13   6   9       13.50        4.52     28.28 o
 -12   6   9       19.77      -18.62     18.62 o
 -11   6   9       67.74       27.65     16.56 o
 -10   6   9       77.06       30.83     12.78 o
  -9   6   9       34.97       21.28     13.68 o
  -8   6   9        2.65      -10.29     10.29 o
  -7   6   9       85.91       52.15     11.32 o
  -6   6   9       62.18       49.24      8.62 o
  -5   6   9       37.79       60.56      6.83 o
  -4   6   9        7.47       11.83      5.66 o
  -3   6   9       57.90       64.23      5.72 o
  -2   6   9       86.50       79.22      6.42 o
  -1   6   9      122.83      147.96     13.11 o
   0   6   9       59.57       42.54      6.63 o
   1   6   9       25.24        0.82      6.16 o
   2   6   9        7.69       -5.72      5.72 o
   3   6   9       88.83       69.87      8.32 o
   4   6   9       26.62       12.09      8.50 o
   5   6   9       11.96      -11.15     11.15 o
   6   6   9        9.14        0.58     11.04 o
   7   6   9        1.51       -6.20     13.02 o
   8   6   9        7.00       -2.88     14.41 o
   9   6   9        8.66      -14.63     14.63 o
  10   6   9        1.12      -14.29     14.29 o
  11   6   9        0.33       12.89     15.41 o
 -13   7   9       47.44       18.20     28.06 o
 -12   7   9       37.73      -24.98     24.98 o
 -11   7   9       49.47       -1.29     18.33 o
 -10   7   9       87.17       69.86     18.63 o
  -9   7   9      176.42      108.41     17.25 o
  -8   7   9       68.98       18.87     14.56 o
  -7   7   9       51.71        4.81     11.65 o
  -6   7   9      330.22      264.06     17.64 o
  -5   7   9      367.29      366.03     21.89 o
  -4   7   9      243.19      228.67     15.66 o
  -3   7   9      109.17       85.19      6.98 o
  -2   7   9       54.30       22.65      6.41 o
  -1   7   9      272.29      211.81     10.65 o
   0   7   9      264.90      175.04      9.22 o
   1   7   9      152.74      108.68      7.91 o
   2   7   9      125.30       85.05      7.79 o
   3   7   9      381.06      336.27     15.79 o
   4   7   9      503.33      410.49     21.40 o
   5   7   9      297.98      240.86     17.19 o
   6   7   9      262.63      222.60     19.03 o
   7   7   9       97.34       71.39     18.89 o
   8   7   9        0.79      -14.96     14.96 o
   9   7   9        0.63      -16.24     16.24 o
  10   7   9        0.60      -15.32     15.32 o
  11   7   9        0.69        4.65     15.12 o
 -12   8   9        3.20       -6.82     27.28 o
 -11   8   9       17.40      -19.12     26.85 o
 -10   8   9       69.94      -21.60     37.62 o
  -9   8   9       32.32       -2.25     36.27 o
  -8   8   9        0.83      -23.27     23.27 o
  -7   8   9        5.93      -21.92     23.33 o
  -6   8   9       41.42       11.42     13.74 o
  -5   8   9       25.25        2.17     13.16 o
  -4   8   9       15.97        2.81     12.89 o
  -3   8   9        1.82       -7.23      7.23 o
  -2   8   9       27.46       -7.88      7.88 o
  -1   8   9       74.51       18.49      8.40 o
   0   8   9       29.75        3.38      8.11 o
   1   8   9       13.51       -7.54      7.54 o
   2   8   9        5.52       -1.74      8.07 o
   3   8   9        2.80        9.30      9.47 o
   4   8   9       39.62       39.32     11.82 o
   5   8   9        0.65       -5.73     13.14 o
   6   8   9       23.04       -0.31     20.05 o
   7   8   9        2.01      -19.73     23.23 o
   8   8   9        1.33      -15.35     15.35 o
   9   8   9        1.43      -15.35     16.45 o
  10   8   9       20.37       -5.74     15.97 o
 -11   9   9        5.00        2.97     26.77 o
  -9   9   9       72.99       63.85     27.84 o
  -8   9   9       76.72       82.39     20.31 o
  -7   9   9      133.59       88.87     20.22 o
  -6   9   9      403.64      352.41     30.20 o
  -5   9   9      486.80      430.33     32.90 o
  -4   9   9      312.24      338.58     28.59 o
  -3   9   9      204.83      149.01     21.38 o
  -2   9   9       32.43       -6.28     13.93 o
  -1   9   9      169.27       81.68     14.22 o
   0   9   9      412.10      347.16     19.95 o
   1   9   9      374.02      383.94     18.26 o
   2   9   9      588.51      631.65     25.39 o
   3   9   9      476.49      500.72     23.95 o
   4   9   9      188.26      148.49     16.76 o
   5   9   9        8.79        4.22     18.18 o
   6   9   9       11.57      -16.35     19.93 o
   7   9   9       60.17       44.62     21.95 o
   8   9   9       63.68       60.57     23.27 o
   9   9   9      184.41      149.83     27.86 o
  -8  10   9       19.14       27.00     18.20 o
  -7  10   9        0.20       -5.14     17.38 o
  -6  10   9       20.36        0.27     18.88 o
  -5  10   9        0.01      -11.58     15.49 o
  -4  10   9        9.97       10.05     16.07 o
  -3  10   9        3.48       -0.77     15.80 o
  -2  10   9        1.05      -15.42     15.53 o
  -1  10   9        4.85      -14.19     14.19 o
   0  10   9       48.61       21.49     15.66 o
   1  10   9        0.86      -11.50     11.50 o
   2  10   9       12.09      -10.84     10.84 o
   3  10   9       36.00       10.51     13.43 o
   4  10   9       14.74      -11.24     15.88 o
   5  10   9        0.05       -5.58     24.33 o
   6  10   9        0.08       -6.79     26.19 o
   7  10   9       12.94       -1.87     28.43 o
  -6  11   9        1.46      -14.52     14.52 o
  -5  11   9       35.10      -15.41     15.41 o
  -4  11   9       74.67        9.20     17.17 o
  -3  11   9      208.02      107.67     20.93 o
  -2  11   9      292.75      168.43     23.11 o
  -1  11   9      480.35      417.74     37.48 o
   0  11   9      205.32      232.78     31.26 o
   1  11   9       22.41       20.11     14.05 o
   2  11   9        4.94      -25.31     34.52 o
   3  11   9       43.51        7.31     37.63 o
   4  11   9      246.42      277.92     50.78 o
   5  11   9      307.95      319.95     53.43 o
   6  11   9      226.36      183.43     41.41 o
  -2  12   9       21.14        5.19     17.36 o
  -1  12   9       27.61       21.50     21.98 o
   0  12   9        5.08       -2.39     17.47 o
   1  12   9       19.39       40.20     21.43 o
   2  12   9        9.55        5.69     29.53 o
   3  12   9       28.00       42.60     21.64 o
 -13   0  10       32.71       54.42     15.96 o
 -12   0  10       51.67       97.95     16.72 o
 -11   0  10        9.04       55.81     14.83 o
 -10   0  10       72.11      120.04     15.56 o
  -9   0  10      406.55      546.66     45.52 o
  -8   0  10     1270.24     1404.39    137.49 o
  -7   0  10     1673.46     1847.77    174.43 o
  -6   0  10     1317.53     1132.11    112.32 o
  -5   0  10      311.03      250.48     43.21 o
  -4   0  10       10.99       16.24     15.79 o
  -3   0  10       42.06       25.04     13.47 o
  -2   0  10      622.76      663.25     39.00 o
  -1   0  10      146.97      131.52     11.75 o
   0   0  10      182.76      144.15     15.13 o
   1   0  10      404.22      430.38     20.78 o
   2   0  10     1755.55     1697.02     53.82 o
   3   0  10     1018.85      966.30     36.79 o
   4   0  10      873.27      847.50     35.34 o
   5   0  10      495.07      525.00     26.81 o
   6   0  10       19.89       92.95     13.74 o
   7   0  10      401.42      380.98     40.51 o
   8   0  10      176.82      262.07     34.97 o
   9   0  10       29.53       35.67     23.69 o
  10   0  10       85.51       71.25     25.04 o
  11   0  10       24.62      140.34     29.65 o
 -13   1  10      131.52      398.21     28.00 o
 -12   1  10      159.66      223.61     18.77 o
 -11   1  10      133.66      182.23     14.36 o
 -10   1  10       71.65      102.33     11.76 o
  -9   1  10        4.99       45.62     14.20 o
  -8   1  10      134.99      320.20     23.65 o
  -7   1  10      133.34      117.92     28.50 o
  -6   1  10       16.42       94.16     54.17 o
  -5   1  10        8.60       16.78     16.99 o
  -4   1  10       69.29       66.71     24.04 o
  -3   1  10        0.01       22.32     13.82 o
  -2   1  10      187.20      290.22     17.67 o
  -1   1  10       10.94       33.78      7.50 o
   0   1  10        4.72       18.35      7.27 o
   1   1  10      205.46      203.96     11.57 o
   2   1  10      357.98      385.85     12.95 o
   3   1  10      340.62      368.37     13.93 o
   4   1  10      160.53      184.22     12.07 o
   5   1  10        0.03       29.37      9.27 o
   6   1  10      292.09      361.72     17.99 o
   7   1  10      811.40      885.63     39.02 o
   8   1  10      762.44      770.13     35.17 o
   9   1  10      132.31      129.71     18.55 o
  10   1  10       51.60       42.76     16.60 o
  11   1  10      471.87      410.72     33.52 o
 -13   2  10      562.09      713.92     29.85 o
 -12   2  10      349.13      470.61     23.16 o
 -11   2  10      257.37      344.64     21.32 o
 -10   2  10       22.17       28.33     11.57 o
  -9   2  10        4.83       -2.67      9.49 o
  -8   2  10        8.39        7.91      9.55 o
  -7   2  10       30.08       25.60     10.42 o
  -6   2  10       27.85       31.56     12.57 o
  -5   2  10      224.52      406.39     37.83 o
  -4   2  10     1778.90     1886.84     81.95 o
  -3   2  10     3322.32     3496.80    117.24 o
  -2   2  10     1891.30     1948.38     54.37 o
  -1   2  10      760.18      765.57     25.01 o
   0   2  10      296.12      336.61     12.49 o
   1   2  10       15.19       28.13      6.53 o
   2   2  10        9.61       20.69      6.29 o
   3   2  10      428.70      347.36     13.50 o
   4   2  10       59.21       35.23      8.03 o
   5   2  10      169.30      159.56     12.21 o
   6   2  10      524.00      519.65     23.73 o
   7   2  10      598.99      617.50     30.84 o
   8   2  10      277.78      390.17     27.61 o
   9   2  10      142.05      174.49     20.66 o
  10   2  10        7.50      -13.22     16.15 o
  11   2  10        2.72       63.11     18.23 o
 -13   3  10       45.44       97.52     21.96 o
 -12   3  10       58.67      138.27     13.45 o
 -11   3  10       40.41      113.48     18.04 o
 -10   3  10        0.44       -0.82     11.40 o
  -9   3  10        4.59        7.47     11.28 o
  -8   3  10       51.68       69.63     11.32 o
  -7   3  10       22.48       39.54     10.30 o
  -6   3  10        0.21       10.36      9.41 o
  -5   3  10      121.19      128.32     12.90 o
  -4   3  10        8.07      566.90     90.14 o
  -3   3  10       45.96      897.22     47.91 o
  -2   3  10       92.60      174.51     19.53 o
  -1   3  10      264.26      241.43     13.11 o
   0   3  10        0.72       10.56      6.53 o
   1   3  10       97.69       71.97      7.39 o
   2   3  10      339.49      304.30     12.11 o
   3   3  10      262.36      252.77     12.11 o
   4   3  10       94.57       61.74      8.82 o
   5   3  10       20.56       -2.37     10.28 o
   6   3  10      199.66      225.30     16.25 o
   7   3  10      520.33      614.03     35.35 o
   8   3  10      597.05      643.32     36.20 o
   9   3  10      197.43      163.05     21.64 o
  10   3  10       28.20       23.23     20.21 o
  11   3  10      229.64      192.97     25.96 o
 -13   4  10       22.80       62.46     19.93 o
 -12   4  10       35.03       14.07     14.81 o
 -11   4  10       23.40       36.14     17.36 o
 -10   4  10      109.19      102.50     15.07 o
  -9   4  10      578.64      625.35     31.96 o
  -8   4  10     1368.83     1425.27     54.25 o
  -7   4  10     1578.31     1658.06     57.16 o
  -6   4  10      499.65      504.74     23.08 o
  -5   4  10       44.35       69.31      8.71 o
  -4   4  10       96.64      104.47      8.33 o
  -3   4  10      197.15      175.83      9.01 o
  -2   4  10       98.14      113.79      9.25 o
  -1   4  10       37.15       62.28      7.30 o
   0   4  10      704.35      673.04     18.78 o
   1   4  10     1386.61     1354.78     33.73 o
   2   4  10     1032.36      997.74     26.39 o
   3   4  10      292.07      297.73     13.08 o
   4   4  10      278.37      258.59     14.00 o
   5   4  10       67.99       55.79     11.84 o
   6   4  10       33.21       27.86     12.19 o
   7   4  10      147.78      143.47     20.09 o
   8   4  10       11.13       37.34     17.41 o
   9   4  10       62.68       61.65     18.51 o
  10   4  10      226.56      232.01     23.82 o
  11   4  10       71.56       96.29     22.20 o
 -12   5  10       25.90      -19.51     22.19 o
 -11   5  10        8.23      -16.90     16.90 o
 -10   5  10        0.54      -10.36     10.36 o
  -9   5  10        9.10       68.73     16.30 o
  -8   5  10       27.96      383.27     32.83 o
  -7   5  10       23.22      388.25     39.51 o
  -6   5  10        7.23       52.72     10.42 o
  -5   5  10        8.56        9.61     10.14 o
  -4   5  10        1.52        9.33      9.39 o
  -3   5  10       55.37       90.28      7.89 o
  -2   5  10      199.33      196.78      8.67 o
  -1   5  10       58.15       46.56      6.12 o
   0   5  10       52.04       68.95      6.29 o
   1   5  10      174.34      236.67     14.09 o
   2   5  10      158.41      156.16      9.00 o
   3   5  10      157.83      137.03      9.67 o
   4   5  10       70.09       37.30      9.55 o
   5   5  10       10.17      -11.00     11.00 o
   6   5  10       63.01       55.93     15.64 o
   7   5  10      252.86      253.58     23.47 o
   8   5  10      417.50      424.17     30.02 o
   9   5  10       93.13       98.91     18.59 o
  10   5  10        5.14       11.58     17.04 o
 -11   6  10      423.11      402.47     37.31 o
 -10   6  10       69.10       36.62     14.68 o
  -9   6  10        0.48      -14.83     14.83 o
  -8   6  10      104.20       62.11     17.23 o
  -7   6  10      183.18      139.58     18.50 o
  -6   6  10       53.22       78.68     15.38 o
  -5   6  10      274.93      335.57     17.86 o
  -4   6  10     1757.88     1845.53     49.09 o
  -3   6  10     3086.54     3043.33     67.26 o
  -2   6  10     1560.04     1516.68     35.62 o
  -1   6  10      231.84      265.01     10.35 o
   0   6  10       24.26       28.51      6.49 o
   1   6  10        2.21       13.33      6.17 o
   2   6  10       40.21       33.13      7.18 o
   3   6  10      132.14       90.29      9.23 o
   4   6  10        2.32       -9.97      9.97 o
   5   6  10       97.13       85.11     17.12 o
   6   6  10      276.03      267.09     28.63 o
   7   6  10      233.44      184.61     22.95 o
   8   6  10      177.90      150.86     19.97 o
   9   6  10       57.70       51.81     16.98 o
  10   6  10       46.24       71.52     24.16 o
 -11   7  10       41.88       45.53     27.59 o
 -10   7  10       17.83      -10.21     21.24 o
  -9   7  10        1.88      -18.73     18.73 o
  -8   7  10       16.41       -6.97     19.09 o
  -7   7  10       29.17       11.77     15.35 o
  -6   7  10       20.73       11.71     15.03 o
  -5   7  10       12.19       20.53     11.31 o
  -4   7  10       42.51       78.47      9.41 o
  -3   7  10      116.37      136.10     12.01 o
  -2   7  10       48.57       55.37      9.10 o
  -1   7  10        0.10        9.74      6.74 o
   0   7  10       68.44       56.78      8.33 o
   1   7  10      202.33      170.18     11.14 o
   2   7  10      241.74      210.46     14.00 o
   3   7  10        1.93       -9.07      9.07 o
   4   7  10        7.32      -13.06     13.06 o
   5   7  10       26.37        8.31     22.31 o
   6   7  10       86.69       80.55     20.60 o
   7   7  10      214.81      192.97     24.04 o
   8   7  10      104.39       86.60     20.12 o
   9   7  10       75.09       69.07     23.52 o
  -9   8  10      299.13      199.96     34.40 o
  -8   8  10     1066.97      971.44     72.26 o
  -7   8  10     1577.71     1414.98     76.64 o
  -6   8  10     1008.37      900.00     41.11 o
  -5   8  10      195.71      152.37     15.96 o
  -4   8  10       62.97       48.56     11.97 o
  -3   8  10      133.19       80.65     10.66 o
  -2   8  10      263.96      200.77     11.65 o
  -1   8  10       17.31       14.04      9.26 o
   0   8  10      407.66      377.96     22.08 o
   1   8  10      798.46      768.20     28.60 o
   2   8  10      865.97      878.92     33.55 o
   3   8  10      446.89      505.67     31.36 o
   4   8  10      399.05      379.15     32.77 o
   5   8  10      145.50      117.98     25.15 o
   6   8  10        3.70       20.77     20.53 o
   7   8  10       31.37       22.80     21.54 o
   8   8  10       30.89        9.15     33.08 o
  -8   9  10       13.65      -37.71     37.71 o
  -7   9  10       31.19      150.85     34.02 o
  -6   9  10       11.40      164.83     33.12 o
  -5   9  10       49.49       40.28     16.74 o
  -4   9  10       24.10       -0.02     14.57 o
  -3   9  10       99.68       92.05     16.94 o
  -2   9  10       88.64       72.94     15.97 o
  -1   9  10        6.22       16.34     14.87 o
   0   9  10      132.12      143.64     18.45 o
   1   9  10      215.02      275.59     25.91 o
   2   9  10      145.09      176.34     16.66 o
   3   9  10       40.58       36.12     15.14 o
   4   9  10        0.08       -0.92     23.83 o
   5   9  10       29.54       20.13     25.40 o
   6   9  10       84.37       81.79     31.71 o
  -5  10  10       70.89       44.46     17.90 o
  -4  10  10      617.63      561.51     39.42 o
  -3  10  10     1495.70     1415.85     74.18 o
  -2  10  10      867.82     1007.10     96.79 o
  -1  10  10      302.42      386.00     42.15 o
   0  10  10       37.88       92.43     18.91 o
   1  10  10        8.06       31.48     18.23 o
   2  10  10       66.49       53.41     16.52 o
   3  10  10      148.26      153.46     28.17 o
   4  10  10        2.71       24.79     25.40 o
  -1  11  10       43.78       73.47     35.13 o
   0  11  10        9.76       26.43     29.96 o
   1  11  10       57.46       52.40     22.16 o
 -11   1  11       13.18       12.90     11.45 o
 -10   1  11       12.66       11.47     11.91 o
  -9   1  11       32.19       44.73     15.29 o
  -8   1  11      132.98      168.21     15.70 o
  -7   1  11      325.90      353.56     36.59 o
  -6   1  11      317.82      308.52     36.31 o
  -5   1  11      232.45      215.07     27.69 o
  -4   1  11      116.74       69.76     18.50 o
  -3   1  11       54.13       46.68     13.52 o
  -2   1  11       37.94       34.09      9.95 o
  -1   1  11       16.03       19.24      8.60 o
   0   1  11      215.94      189.38     12.98 o
   1   1  11       12.18       34.26      8.45 o
   2   1  11      303.00      299.42     15.04 o
   3   1  11      169.89      133.77     11.41 o
   4   1  11        9.88       -7.02      9.63 o
   5   1  11       42.94       -0.47     11.95 o
   6   1  11      112.99       70.07     13.28 o
   7   1  11      227.20      202.42     16.51 o
   8   1  11       75.61       71.24     15.86 o
   9   1  11       49.14       11.43     16.86 o
 -11   2  11        0.33       42.76     30.04 o
 -10   2  11        5.56        6.25     14.94 o
  -9   2  11        4.38       11.21     11.75 o
  -8   2  11        2.99       32.30     11.79 o
  -7   2  11        0.96       26.05     11.24 o
  -6   2  11        1.52       -1.66     12.88 o
  -5   2  11       49.91       25.36     20.27 o
  -4   2  11       18.84       11.53     14.08 o
  -3   2  11        9.00       17.36     11.57 o
  -2   2  11        2.82       31.21      8.15 o
  -1   2  11       43.90       54.04      7.89 o
   0   2  11       28.51       52.81      7.18 o
   1   2  11       51.07       73.64      7.78 o
   2   2  11        7.43       31.49      8.47 o
   3   2  11       26.02       16.86      9.48 o
   4   2  11       39.13       -7.92     11.35 o
   5   2  11       36.77      -10.35     11.54 o
   6   2  11        8.31       -6.53     13.16 o
   7   2  11       21.14       41.67     13.66 o
   8   2  11       12.27       24.49     13.88 o
   9   2  11       14.34      -13.25     20.60 o
 -11   3  11      232.45      252.47     47.88 o
 -10   3  11      301.46      303.93     26.40 o
  -9   3  11      176.75      176.29     17.00 o
  -8   3  11       98.21      135.19     18.21 o
  -7   3  11        6.53        5.16     14.21 o
  -6   3  11       11.32       -0.53     12.11 o
  -5   3  11       10.09       14.43     11.64 o
  -4   3  11      149.39      165.15     14.02 o
  -3   3  11      399.51      424.27     20.16 o
  -2   3  11      550.56      546.89     19.44 o
  -1   3  11      147.21      124.37      8.60 o
   0   3  11        2.86        8.10      6.64 o
   1   3  11       39.41       40.38      7.22 o
   2   3  11        4.93       13.58      7.30 o
   3   3  11      129.94       90.07     11.86 o
   4   3  11      122.21       77.93     13.93 o
   5   3  11      160.80      107.65     15.54 o
   6   3  11      128.72      116.28     15.45 o
   7   3  11       99.48      109.90     17.21 o
   8   3  11       12.84       23.31     15.84 o
   9   3  11       10.31       14.30     34.02 o
 -10   4  11        8.89       24.23     19.57 o
  -9   4  11        0.35       15.06     15.75 o
  -8   4  11        3.01       35.23     15.42 o
  -7   4  11       25.48       47.96     15.37 o
  -6   4  11        0.69       23.62     12.46 o
  -5   4  11        0.02       -0.92      9.34 o
  -4   4  11       12.81       19.67      8.41 o
  -3   4  11       30.21       54.45      7.76 o
  -2   4  11       11.76       34.30      7.35 o
  -1   4  11        1.86        0.13      7.20 o
   0   4  11        6.71       -2.16      6.85 o
   1   4  11       21.08       33.38      7.37 o
   2   4  11        1.79        7.36      6.95 o
   3   4  11        1.17       -4.37     10.22 o
   4   4  11       55.00       19.52     14.26 o
   5   4  11        7.67      -15.71     15.71 o
   6   4  11        2.16      -16.32     16.32 o
   7   4  11       16.75        4.56     17.60 o
   8   4  11       69.36       57.47     17.01 o
 -10   5  11       11.90      -23.19     23.19 o
  -9   5  11       25.26       -0.18     15.95 o
  -8   5  11      184.66      197.14     20.94 o
  -7   5  11      272.55      346.32     27.21 o
  -6   5  11      306.06      345.00     26.52 o
  -5   5  11      174.28      183.13     13.41 o
  -4   5  11       30.58       28.17      8.59 o
  -3   5  11        4.32        0.00      6.43 o
  -2   5  11       22.18       32.30      6.86 o
  -1   5  11      105.31      108.32      7.90 o
   0   5  11      370.35      378.96     12.23 o
   1   5  11      564.70      567.87     16.85 o
   2   5  11      394.83      399.09     18.41 o
   3   5  11       64.87       50.56      9.71 o
   4   5  11       23.28      -11.10     17.75 o
   5   5  11       44.16        0.92     19.04 o
   6   5  11        9.44      -14.38     23.48 o
   7   5  11      159.87      136.95     26.11 o
   8   5  11      241.47      217.91     35.21 o
  -9   6  11        5.67      -23.17     23.17 o
  -8   6  11        2.40      -15.85     15.85 o
  -7   6  11       10.71      -13.97     15.70 o
  -6   6  11       45.31       14.39     15.00 o
  -5   6  11       25.13       -3.63     14.48 o
  -4   6  11        0.32       -7.83      7.83 o
  -3   6  11        0.11       -0.64      7.98 o
  -2   6  11        4.54        5.10      6.72 o
  -1   6  11       41.21       28.42      6.90 o
   0   6  11        2.10       -4.08      6.93 o
   1   6  11        0.25       -6.93      7.75 o
   2   6  11        1.01       -3.53      8.49 o
   3   6  11        0.03      -10.25     10.48 o
   4   6  11        0.01      -21.55     24.06 o
   5   6  11        1.15      -24.94     24.94 o
   6   6  11        4.63       31.95     28.46 o
   7   6  11       46.42       57.25     40.22 o
  -8   7  11      115.59        8.94     27.78 o
  -7   7  11       51.14      -16.08     16.08 o
  -6   7  11       51.22      -12.01     12.01 o
  -5   7  11       53.43        2.82     11.00 o
  -4   7  11       66.63       34.44     10.89 o
  -3   7  11      161.10      116.86     11.11 o
  -2   7  11      195.43      167.78     11.56 o
  -1   7  11       18.75       -5.94      8.27 o
   0   7  11        2.63       -8.31      8.31 o
   1   7  11       37.04       13.11     11.49 o
   2   7  11        3.39       -3.22     11.03 o
   3   7  11      101.09      109.02     15.88 o
   4   7  11      176.43      136.52     44.21 o
   5   7  11      237.10      124.46     44.44 o
  -6   8  11        0.95      -13.47     13.47 o
  -5   8  11       11.71      -12.42     12.66 o
  -4   8  11       15.26       -6.68     13.97 o
  -3   8  11        0.15        2.42     15.30 o
  -2   8  11        0.26        2.88     15.37 o
  -1   8  11       11.05       -6.66     12.86 o
   0   8  11       33.48        4.79     10.02 o
   1   8  11        5.03       -8.03     12.67 o
   2   8  11        0.02        7.46     15.42 o
   3   8  11        4.27       10.35     17.89 o
  -4   9  11      140.07      116.82     35.05 o
  -3   9  11      130.83      101.89     19.46 o
  -2   9  11       64.85       52.15     17.71 o
  -1   9  11       30.21        5.13     16.62 o
   0   9  11       29.12       -9.08     16.31 o
   1   9  11       43.35       29.44     20.91 o
   2   9  11      135.45       80.11     30.07 o
  -8   0  12      553.63      723.36     78.90 o
  -3   0  12        3.91       -7.95     28.80 o
  -2   0  12        6.96      -17.99     19.21 o
  -1   0  12       74.29       57.08     22.65 o
   0   0  12       17.36       17.31     18.02 o
   1   0  12        3.99       40.89     20.20 o
   2   0  12      342.08      357.48     26.88 o
   3   0  12     1213.12     1024.65     49.26 o
   4   0  12      973.02      877.36     44.70 o
   5   0  12      572.22      516.29     33.44 o
   6   0  12      106.01      115.95     19.83 o
  -8   1  12       19.59      133.44     21.82 o
  -7   1  12        2.04      186.49     40.59 o
  -3   1  12       78.65       85.71     23.91 o
  -2   1  12       83.65       86.09     18.64 o
  -1   1  12       19.84       25.97     13.96 o
   0   1  12        0.79       19.02     11.38 o
   1   1  12       14.27       15.75     11.70 o
   2   1  12      141.45      143.29     14.93 o
   3   1  12      252.96      341.66     18.78 o
   4   1  12      320.92      332.22     18.94 o
   5   1  12       45.40       53.55     12.93 o
   6   1  12      146.62      148.40     21.64 o
  -8   2  12      221.54      204.93     24.57 o
  -7   2  12      131.87      128.71     18.18 o
  -6   2  12        7.70       41.30     17.33 o
  -5   2  12       78.48       45.73     25.96 o
  -4   2  12      308.98      301.24     46.45 o
  -3   2  12      670.58      663.97     42.07 o
  -2   2  12      692.36      674.16     41.54 o
  -1   2  12      483.18      417.96     18.07 o
   0   2  12      372.80      335.95     17.94 o
   1   2  12      174.71      143.89     15.32 o
   2   2  12        4.24        7.80     11.82 o
   3   2  12       22.09       36.12     12.72 o
   4   2  12       50.73       68.84     12.83 o
   5   2  12       49.44       28.35     12.56 o
   6   2  12      277.79      206.52     28.41 o
  -8   3  12       28.05      108.31     20.58 o
  -7   3  12        0.03       56.87     15.57 o
  -6   3  12       32.77       31.12     14.92 o
  -5   3  12       19.61       29.26     14.69 o
  -4   3  12        0.40       29.47     10.83 o
  -3   3  12       73.42      144.35     19.20 o
  -2   3  12       99.86      167.70     15.44 o
  -1   3  12       52.32       89.18     14.41 o
   0   3  12       11.49       19.37     10.54 o
   1   3  12       10.81       19.83     11.33 o
   2   3  12       62.77       62.62     13.55 o
   3   3  12      371.09      364.98     22.55 o
   4   3  12      229.17      168.34     15.99 o
   5   3  12       36.85       32.54     17.07 o
  -7   4  12      935.24     1029.59     51.77 o
  -6   4  12      561.42      596.08     35.25 o
  -5   4  12       32.55       36.87     14.95 o
  -4   4  12       68.82       46.26     10.79 o
  -3   4  12      179.59      148.47     11.16 o
  -2   4  12       66.63       65.21      9.07 o
  -1   4  12       20.64       38.48      9.86 o
   0   4  12        6.40       15.36      9.61 o
   1   4  12      434.84      373.59     23.89 o
   2   4  12      695.30      599.45     28.42 o
   3   4  12     1021.91      867.20     35.86 o
   4   4  12      447.05      392.12     25.97 o
   5   4  12       90.67       62.36     25.54 o
  -6   5  12       13.99       67.80     16.69 o
  -5   5  12       26.37       15.33     13.01 o
  -4   5  12       13.93        6.01      9.52 o
  -3   5  12       56.34       83.54      9.97 o
  -2   5  12       77.80      103.89      9.13 o
  -1   5  12       79.93       96.93      9.36 o
   0   5  12        1.05       19.12      8.69 o
   1   5  12       23.11       44.46     10.10 o
   2   5  12       82.31      102.12     15.98 o
   3   5  12      137.82      135.27     17.21 o
   4   5  12      166.12      120.81     21.74 o
  -5   6  12        1.50       -6.05     26.50 o
  -4   6  12      236.37      215.44     15.16 o
  -3   6  12      787.05      779.93     30.34 o
  -2   6  12     1180.01     1136.70     39.76 o
  -1   6  12      562.12      529.62     21.65 o
   0   6  12      114.95       96.64     10.91 o
   1   6  12        1.02       -2.43     10.83 o
   2   6  12      108.94       61.14     15.61 o
   3   6  12       50.80        6.21     21.42 o
  -3   1  13       68.18       29.22     32.69 o
  -2   1  13       73.96       62.83     24.92 o
  -1   1  13      135.80       81.33     18.05 o
   0   1  13      143.78       82.64     18.59 o
   1   1  13      123.32       90.58     39.05 o
  -2   2  13        0.79        4.05     31.80 o
   0   2  13        1.09       -8.25     31.80 o
 
